# Supplementary material for: Age-related gene expression signatures from limb skeletal muscles and the diaphragm in mice and rats reveal common and species-specific changes
Source: Skelet Muscle. 2023 Jul 12;13:11. doi: 10.1186/s13395-023-00321-3 (PMC10337157; doi:10.1186/s13395-023-00321-3)
Supplement: Supplementary file 1 — Additional file 1: Table S1. Number of samples for individual muscles in male rats and male and female mice. Number of samples corresponds to the number of animals. E.g. 12 muscles are collected from 12 animals. Table S2. Fold change and adjusted p values of age-related genes in skeletal muscles of rats and mice. Table S3. Probe and primer sequences used for RT-qPCR in mice. Highlighted genes were used as reference genes. Table S4. Probe and primer sequences used for RT-qPCR in rats. Highlighted genes were used as reference genes. Figure S1. Numbers of age-related genes under a stringent cutoff. Figure S2. Gastrocnemius, tibialis anterior and soleus muscle weights in male and female C57Bl6J mice (A, B) and male Sprague Dawley rats (C). Figure S3. Numbers of age-related genes in rat muscles, using lower animal numbers. Figure S4. Numbers of linear and logistic age-related genes in diaphragm, gastrocnemius, soleus and tibialis anterior muscles from female mice. Figure S5. Under stricter examination, rat muscles still enrich for more age-related up-regulated pathways. Figure S6. Age-related genes in male rats and male mice that are associated with immune (A) and mitochondrial (B) pathways. Figure S7. Pathways enriched by age-related genes that were shared between male and female mice. Figure S8. Under stricter examination, rat muscles still enrich for more age-related down-regulated pathways. Figure S9. Transcription factors (TFs) associated with pathways enriched by age-related genes. Figure S10. RT-qPCR validation of top five up- and down-regulated genes in skeletal muscles from male (A and B) and female (C and D) mice. Figure S11. RT-qPCR validation of top five up- and down-regulated genes in skeletal muscles from rats. Figure S12. RT-qPCR validation of transcription factors identified in mice (selected from Figure S9A). Figure S13. RT-qPCR validation of transcription factors identified in rats (selected from Figure S9B). [file 13395_2023_321_MOESM1_ESM.zip › Table_S2.xlsx]

## Sheet: rat_male_diaphragm
GeneName	trend	FC_9-6	Pval_9-6	P.adj_9-6	FC_12-6	Pval_12-6	P.adj_12-6	FC_18-6	Pval_18-6	P.adj_18-6	FC_21-6	Pval_21-6	P.adj_21-6	FC_24-6	Pval_24-6	P.adj_24-6	FC_27-6	Pval_27-6	P.adj_27-6
Nfil3	early_down	0.567566	4.45098e-07	0.00535764	0.630926	3.08507e-05	0.00541127	0.528108	7.17444e-09	2.39885e-06	0.453696	1.68777e-10	1.03397e-07	0.484088	6.53243e-10	2.31267e-07	0.469744	1.08487e-10	3.95715e-09
Pdgfrl	early_down	0.897501	0.234157	0.779466	0.587499	6.25383e-06	0.00211836	0.687383	7.17721e-05	0.00151565	0.56869	1.05942e-06	0.000115929	0.637016	1.54333e-05	0.000743081	0.567631	1.04312e-07	1.3386e-06
Serpinf1	early_down	0.889416	0.121539	0.669074	0.696449	4.49582e-06	0.00207308	0.841903	0.0212508	0.0755675	0.614418	3.77485e-09	1.47208e-06	0.702489	6.68279e-06	0.000384884	0.803372	0.00370127	0.0109357
Sparc	early_down	0.93379	0.16251	0.710804	0.770508	3.97303e-07	0.000683191	0.698739	5.926e-11	5.94427e-08	0.65197	6.14547e-14	3.43842e-10	0.665619	4.91934e-13	7.40176e-10	0.631816	3.50068e-15	7.66139e-13
Ccdc85a	early_down	0.814589	0.000398808	0.0764497	0.758202	9.72445e-06	0.00242817	0.698787	2.68955e-09	1.11635e-06	0.798461	0.000164831	0.0056338	0.752692	2.09521e-06	0.000160637	0.653965	3.33391e-11	1.57462e-09
Gucy2g	early_up	1.7188	3.19525e-05	0.0202428	2.1549	2.45422e-08	7.38535e-05	2.37595	4.28633e-11	4.69041e-08	2.91434	4.24656e-14	3.43842e-10	2.57676	3.73774e-12	3.74927e-09	2.8233	3.61351e-14	5.79944e-12
Ephx4	early_up	1.41872	0.165081	0.714777	2.63597	9.94872e-05	0.0101485	3.12662	7.64469e-07	6.06528e-05	4.42766	1.35587e-09	6.13697e-07	4.37251	9.31123e-10	3.20227e-07	4.29386	8.12103e-10	2.12045e-08
Ggt6	early_up	1.50277	0.124999	0.673686	2.44931	0.000880064	0.0348949	3.40625	7.94954e-07	6.2108e-05	2.9624	3.03055e-05	0.00161027	3.1067	1.00471e-05	0.000527068	3.77318	1.52161e-07	1.83156e-06
Fanca	early_up	1.66131	0.00214507	0.183122	2.04643	3.32151e-05	0.00541127	2.26179	2.6556e-07	2.95945e-05	1.78385	0.000661584	0.0142205	1.80391	0.000359926	0.00739323	1.97314	2.16228e-05	0.000130594
Ppm1e	early_up	1.34604	0.0275848	0.429942	1.77307	4.49517e-05	0.00652852	1.70009	3.03164e-05	0.000850627	1.67331	0.000156142	0.00546363	1.74814	2.98205e-05	0.00121678	1.71844	3.13025e-05	0.00017968
Ric3	early_up	1.11739	0.411385	0.87902	1.75621	4.41927e-05	0.00652852	1.67174	3.31368e-05	0.000910656	2.22873	4.21165e-09	1.53623e-06	2.21632	2.46832e-09	6.75254e-07	2.03856	4.06815e-08	5.82263e-07
Fbxl22	early_up	0.955988	0.773283	0.97164	1.74731	0.000322971	0.0203865	1.85631	1.18622e-05	0.000439338	1.4022	0.0280063	0.159059	1.53974	0.00354869	0.0383788	1.82333	2.82345e-05	0.00016466
Rasef	early_up	1.38845	0.0222832	0.399735	1.73708	0.00021937	0.0161009	2.3904	4.68097e-10	3.3144e-07	2.97041	8.33486e-13	1.43324e-09	2.51066	2.52693e-10	1.12654e-07	2.18175	2.56988e-08	3.92559e-07
Cd55	early_up	1.30426	0.000795489	0.0989819	1.6104	1.10391e-08	6.64391e-05	1.5425	9.51394e-08	1.48726e-05	1.84064	3.01974e-12	4.03873e-09	1.75225	5.26284e-11	3.51938e-08	1.21703	0.0100325	0.0253806
Hspa4l	early_up	1.04146	0.741988	0.962841	1.57322	0.00031302	0.0201488	1.85733	2.07555e-07	2.60244e-05	2.36502	3.38068e-11	2.71288e-08	2.31534	4.23217e-11	2.99662e-08	1.76623	2.20708e-06	1.81005e-05
Hook1	early_up	1.23477	0.0687023	0.582345	1.5614	0.000205188	0.0156657	1.60174	2.59305e-05	0.000766969	2.24038	7.63794e-11	5.40811e-08	2.25373	2.94793e-11	2.21776e-08	1.51668	0.000236231	0.00103363
Acsm5	early_up	1.46521	0.000485014	0.0846103	1.51541	0.000337816	0.0207464	1.81279	2.78171e-08	6.69669e-06	1.93978	1.02813e-08	2.81265e-06	1.82903	6.88458e-08	1.11986e-05	1.70571	7.63163e-07	7.23893e-06
Ciart	early_up	5.54094	0.00479473	0.229825	4.81531	0.0123208	0.149502	7.99051	0.000488226	0.00574465	5.84514	0.00386131	0.0456119	8.53774	0.000362733	0.00742548	14.5364	8.08117e-06	5.55846e-05
Tox2	early_up	1.1906	0.29214	0.815472	1.62609	0.00399897	0.0794317	2.08318	1.78728e-06	0.000111469	2.06066	1.02115e-05	0.000725635	2.14661	1.61266e-06	0.000132956	1.80071	0.000142138	0.000662121
Sv2b	early_up	1.05234	0.546426	0.923135	1.2263	0.0198259	0.189852	1.61837	1.69588e-08	4.74728e-06	1.32544	0.00111569	0.0200853	1.40151	6.89197e-05	0.00222895	1.26407	0.00434001	0.0125549
Dact2	early_up	1.17889	0.0999512	0.636905	1.41899	0.00079457	0.033384	1.60486	9.87507e-07	7.33742e-05	1.54003	2.61281e-05	0.00145749	1.68731	2.14016e-07	2.80013e-05	1.42837	0.000219123	0.0009697
Ppp1r1c	early_up	1.15781	0.183026	0.736271	1.46128	0.000834259	0.0340406	1.515	9.14611e-05	0.00179888	1.60007	2.9822e-05	0.00160972	1.70143	1.73661e-06	0.00014124	1.36106	0.00389173	0.0114228
Map7d2	early_up	1.10548	0.239785	0.785386	1.42502	7.49791e-05	0.00867812	1.39763	4.84491e-05	0.00115711	1.70973	3.80157e-09	1.47208e-06	1.71868	1.28463e-09	4.06923e-07	1.30562	0.00131752	0.00452984
Ky	early_up	1.44958	4.55627e-06	0.00738089	1.34792	0.000111988	0.0106984	1.4797	1.02098e-06	7.53962e-05	1.63393	3.06541e-09	1.3178e-06	1.5149	2.56127e-07	3.21146e-05	1.62747	4.35425e-09	8.70632e-08
Arl11	early_up	1.21422	0.0048245	0.229825	1.34587	6.461e-05	0.00785566	1.41926	2.6799e-07	2.95945e-05	1.5344	8.87537e-09	2.48448e-06	1.44389	2.50717e-07	3.17672e-05	1.39496	1.37135e-06	1.20753e-05
Myo5a	early_up	1.36243	9.89408e-05	0.0330249	1.39296	3.11234e-05	0.00541127	1.32795	0.000221993	0.0034302	1.51909	2.6523e-07	3.75598e-05	1.4455	3.42184e-06	0.000230104	1.23405	0.00562285	0.0156005
Arntl	late_down	0.643667	0.0051187	0.233875	0.698868	0.0213775	0.196453	0.50281	1.56658e-05	0.00053419	0.541965	0.000173929	0.00588084	0.475936	6.5761e-06	0.000382399	0.159569	1.66703e-16	6.47294e-14
Smc4	late_down	1.03252	0.732556	0.96149	1.02566	0.788257	0.941295	0.583232	1.48723e-07	2.01144e-05	0.84163	0.0735229	0.277479	0.837743	0.0610086	0.233589	0.324233	1.86955e-17	1.0229e-14
Xirp2	late_down	0.864831	0.188184	0.736709	1.02192	0.839341	0.958392	0.592769	4.84884e-06	0.000227922	0.839657	0.104383	0.334522	0.912952	0.397095	0.671608	0.411034	1.20146e-12	9.95645e-11
Lrat	late_down	1.07873	0.442573	0.89223	0.972361	0.784253	0.940697	0.625816	9.97551e-06	0.000389855	0.907882	0.344806	0.629234	0.895165	0.26665	0.549514	0.411219	4.14393e-12	2.63918e-10
Olr59	late_down	0.933012	0.46211	0.901503	1.02929	0.767346	0.93582	0.629862	4.29514e-06	0.000209314	0.894401	0.256975	0.544391	0.997875	0.981579	0.992517	0.531909	2.40248e-08	3.73995e-07
RGD1560455	late_down	0.846037	0.121214	0.668712	0.840189	0.135536	0.487434	0.631748	3.41142e-05	0.000924847	0.798741	0.050378	0.223846	0.731246	0.00574976	0.0525113	0.386265	4.25375e-11	1.90344e-09
Mum1l1	late_down	0.88923	0.168926	0.720733	0.903495	0.243694	0.624912	0.644054	1.09001e-06	7.62819e-05	0.846	0.0551925	0.236133	0.800145	0.0098907	0.0752556	0.447745	9.79783e-14	1.37135e-11
Cav2	late_down	0.970378	0.656769	0.950045	0.935974	0.319862	0.697496	0.645901	3.65228e-09	1.37383e-06	0.901796	0.121794	0.365594	0.9031	0.126105	0.363489	0.443707	5.68493e-20	5.70246e-17
Rbm41	late_down	0.986319	0.850866	0.983807	0.997229	0.970686	0.991473	0.661083	2.12959e-07	2.61055e-05	0.986885	0.859205	0.945861	0.94031	0.399388	0.673971	0.525491	2.15498e-12	1.58168e-10
Npas2	late_down	0.814383	0.0878925	0.613653	0.802752	0.0714236	0.361856	0.699811	0.00270764	0.0181066	0.735642	0.0126876	0.0993627	0.664592	0.000920898	0.01449	0.360052	4.37566e-12	2.75758e-10
Slc41a3	late_down	0.854679	0.0814933	0.604396	0.909225	0.284184	0.665243	0.811898	0.0182067	0.0679547	0.80239	0.0149935	0.108896	0.712065	0.000230072	0.00551459	0.35496	3.24425e-18	2.1695e-15
Clock	late_down	0.892988	0.130621	0.681257	0.952671	0.504522	0.827487	0.741622	9.02754e-05	0.00178431	0.846416	0.0237738	0.144894	0.840315	0.0185511	0.112567	0.403427	1.32362e-20	2.27605e-17
Fam26e	late_down	0.814928	0.00728964	0.269358	0.8499	0.0359691	0.260662	0.679039	7.20495e-07	5.85986e-05	0.804384	0.0052015	0.0555058	0.719525	3.10955e-05	0.00125603	0.429354	4.47369e-17	2.07115e-14
Nexn	late_down	0.988351	0.905294	0.990102	1.09044	0.369026	0.734562	0.709985	0.000606812	0.00650838	1.00788	0.934968	0.977173	1.0344	0.725399	0.883825	0.438935	6.0247e-13	6.09406e-11
Ifit2	late_down	0.932434	0.415757	0.880787	0.918852	0.331203	0.706349	0.667583	7.25623e-06	0.000305396	0.988722	0.894382	0.959727	0.94345	0.489963	0.744663	0.442562	5.44752e-14	7.90022e-12
Kcnab1	late_down	1.08725	0.375983	0.861931	1.14854	0.157727	0.521869	0.730695	0.00124764	0.0104918	0.90849	0.339125	0.625012	0.904911	0.300843	0.582978	0.443349	6.16911e-11	2.54307e-09
Smc6	late_down	1.00674	0.937889	0.996188	0.991352	0.91815	0.977396	0.67938	1.59052e-05	0.000539299	0.953632	0.574659	0.794986	0.926223	0.36481	0.643885	0.445421	8.31724e-15	1.64122e-12
Trdn	late_down	1.03282	0.734282	0.962055	1.15415	0.124183	0.471097	0.686402	0.000108216	0.00200092	1.0696	0.468201	0.727902	1.01769	0.8502	0.942249	0.446014	1.84623e-13	2.24475e-11
Sele	late_down	0.848777	0.288559	0.815472	0.936478	0.68127	0.903224	0.865894	0.312342	0.477478	1.00216	0.988848	0.997048	0.840973	0.258742	0.541513	0.453727	1.0462e-05	6.97087e-05
Eea1	late_down	1.00936	0.912962	0.991629	1.03932	0.642941	0.88905	0.711284	9.66019e-05	0.00186346	0.960672	0.629786	0.83186	0.940661	0.46309	0.724017	0.468197	4.31278e-14	6.57126e-12
Rock2	late_down	0.973791	0.733081	0.961545	1.00829	0.913303	0.977043	0.725465	6.07816e-05	0.00135487	0.914939	0.243026	0.529371	0.925846	0.312244	0.593988	0.46876	7.07323e-16	1.98001e-13
Eif5b	late_down	1.00074	0.993566	0.999766	1.05846	0.524388	0.840936	0.690056	7.55027e-05	0.00158057	0.98611	0.875372	0.952308	0.996584	0.96938	0.988419	0.471698	1.17279e-12	9.80334e-11
Ppig	late_down	1.01357	0.888549	0.987804	1.04654	0.632806	0.885123	0.702559	0.000333258	0.00442275	1.00974	0.91869	0.970194	1.03793	0.692529	0.864369	0.478535	4.48686e-11	1.95833e-09
Sh3bgrl	late_down	0.957668	0.58047	0.931961	0.973822	0.730125	0.918782	0.686401	4.3484e-06	0.000211055	0.953182	0.532932	0.769498	0.993996	0.937191	0.976938	0.484236	1.56323e-14	2.76715e-12
Cyyr1	late_down	0.906841	0.253942	0.79595	0.93831	0.450299	0.797581	0.681243	1.50716e-05	0.000522815	0.90056	0.215217	0.495993	0.974254	0.754475	0.896065	0.484708	6.86606e-13	6.49458e-11
Ogn	late_down	0.935863	0.428711	0.88503	0.890348	0.156197	0.520273	0.740255	0.000405106	0.00503226	0.858847	0.0645631	0.257855	0.878177	0.114291	0.343307	0.48642	1.38749e-13	1.77672e-11
Upf2	late_down	0.972158	0.753338	0.966217	1.01514	0.865085	0.965028	0.721866	0.000370786	0.00475309	0.959237	0.638013	0.836302	0.938308	0.469714	0.729354	0.486475	5.68458e-12	3.52708e-10
Zfp40	late_down	0.97237	0.749597	0.966217	0.910109	0.31328	0.692102	0.700505	9.18957e-05	0.00180155	0.994419	0.950271	0.982259	0.933261	0.42964	0.698985	0.487754	9.92791e-11	3.66571e-09
Phex	late_down	0.927929	0.410655	0.878488	0.963074	0.697308	0.905459	0.686763	6.58095e-05	0.0014273	0.918034	0.367502	0.649847	0.831046	0.047591	0.202065	0.488018	4.62209e-10	1.34387e-08
Sept7	late_down	0.998182	0.983496	0.998747	1.0418	0.633522	0.885372	0.740145	0.00073746	0.00745124	0.977984	0.795525	0.915025	0.966789	0.694499	0.865571	0.488082	1.42954e-12	1.11736e-10
Lpar4	late_down	0.981319	0.841548	0.983807	0.940213	0.536666	0.846407	0.746997	0.00218208	0.0154777	1.11695	0.243253	0.52961	0.965901	0.710458	0.874924	0.488333	8.62728e-10	2.21894e-08
Rgs18	late_down	1.08952	0.496529	0.910004	1.04242	0.761448	0.933019	1.04242	0.726022	0.827271	1.20536	0.148895	0.40764	1.27074	0.0514842	0.212474	0.49013	3.9559e-06	2.9854e-05
Tekt1	late_down	0.997507	0.985854	0.999368	1.24677	0.127091	0.474786	0.821457	0.148813	0.287878	0.915334	0.556798	0.783423	0.867229	0.326811	0.60828	0.499629	3.72417e-05	0.000209085
Samd5	late_down	0.923023	0.318197	0.827128	0.959031	0.620978	0.879792	0.726353	9.60932e-05	0.00185662	0.844806	0.0503423	0.223771	0.864555	0.0743344	0.262968	0.501097	1.26681e-11	7.02698e-10
Tmf1	late_down	0.954602	0.511438	0.91262	1.00877	0.899272	0.97334	0.71975	7.92766e-06	0.000325683	0.902875	0.141273	0.396758	0.916736	0.210158	0.483132	0.503669	1.03405e-15	2.76598e-13
Cep83	late_down	0.964012	0.644601	0.94644	0.952289	0.536714	0.846407	0.691171	8.66592e-06	0.000346956	0.887903	0.135036	0.386915	0.878291	0.099594	0.316143	0.50443	6.22456e-13	6.14496e-11
Gpr88	late_down	1.16648	0.205809	0.755685	1.12825	0.335435	0.709727	0.982374	0.880228	0.930719	1.22512	0.0985832	0.324931	1.00387	0.974708	0.990422	0.504644	1.50484e-06	1.30503e-05
Esf1	late_down	1.02468	0.794817	0.975267	1.07903	0.412966	0.769091	0.742534	0.00169243	0.0130255	1.05814	0.54148	0.775319	1.04553	0.627599	0.828433	0.504658	2.25256e-10	7.42852e-09
Ddx3	late_down	1.01463	0.871733	0.984421	1.01375	0.877075	0.967527	0.729778	0.000570573	0.00631249	1.02153	0.809169	0.922065	1.00877	0.920934	0.972563	0.507584	3.86486e-11	1.75552e-09
Eif3j	late_down	0.960232	0.594205	0.933085	0.998937	0.988565	0.99693	0.724522	4.02377e-05	0.00102615	0.928727	0.320659	0.60899	0.914081	0.228918	0.505687	0.507601	3.81568e-14	5.96485e-12
Ppp4r3b	late_down	0.951069	0.532526	0.920145	1.00449	0.954623	0.98669	0.722855	8.36781e-05	0.00171627	0.962043	0.62362	0.82846	0.948604	0.502182	0.753899	0.507637	6.19464e-13	6.14496e-11
Afap1l1	late_down	0.978694	0.695179	0.956495	0.896051	0.0463503	0.296292	0.820191	0.000385828	0.00488864	0.777342	1.38942e-05	0.0008896	0.724842	6.60412e-08	1.08896e-05	0.510811	3.41244e-20	4.10755e-17
Nsrp1	late_down	1.02175	0.813871	0.978379	0.960598	0.673481	0.900414	0.731754	0.000841308	0.00811445	1.01778	0.849512	0.940798	0.985251	0.869796	0.950706	0.512482	1.54354e-09	3.6502e-08
Lpar6	late_down	0.864688	0.077874	0.597249	0.891629	0.169442	0.535725	0.689793	1.14555e-05	0.000430474	0.994111	0.941799	0.979813	1.00372	0.962514	0.986113	0.512872	9.36539e-12	5.39384e-10
Dmrta1	late_down	0.977418	0.86168	0.984225	1.02227	0.872958	0.967257	0.765336	0.0370034	0.111772	1.08428	0.537569	0.772594	1.16466	0.221004	0.496585	0.513378	1.38936e-05	8.89084e-05
Smarca1	late_down	1.04481	0.724563	0.960931	0.805389	0.133468	0.485952	0.709773	0.00743683	0.035994	1.0208	0.875798	0.952308	0.874672	0.303945	0.585281	0.515875	1.14312e-05	7.51901e-05
Rasd2	late_down	0.854197	0.068846	0.582345	0.950802	0.554228	0.855507	0.926003	0.352448	0.517258	0.940172	0.467611	0.727683	0.831384	0.0307144	0.154878	0.516544	3.6315e-11	1.68124e-09
Klhl4	late_down	1.09641	0.444556	0.892437	1.01628	0.899353	0.97334	0.746904	0.0164297	0.0632038	1.02127	0.865869	0.9489	0.943228	0.632122	0.831571	0.517005	3.88049e-06	2.94801e-05
Dnajc21	late_down	0.926957	0.321004	0.82946	0.997453	0.9732	0.991906	0.668453	6.77184e-07	5.62156e-05	0.889171	0.125487	0.37195	0.898058	0.153776	0.404414	0.517762	6.99263e-13	6.52102e-11
Wsb1	late_down	0.964015	0.605382	0.936685	0.882602	0.0837552	0.389612	0.745092	5.63591e-05	0.00129218	0.886491	0.0927016	0.31389	0.852996	0.0254739	0.13744	0.519216	4.83875e-14	7.19063e-12
Casp8ap2	late_down	1.01431	0.862535	0.984225	1.04667	0.579483	0.865756	0.7407	0.000351679	0.0046089	1.0337	0.685149	0.8598	1.0442	0.590884	0.809211	0.520489	2.37699e-11	1.18721e-09
Cxxc4	late_down	0.887416	0.246107	0.789534	0.824967	0.0920172	0.408562	0.708679	0.000824662	0.00802691	0.946678	0.602872	0.814087	0.897367	0.291355	0.574023	0.520591	8.91409e-08	1.15874e-06
Naa15	late_down	0.993295	0.938765	0.996188	1.08112	0.362445	0.730874	0.747666	0.00102539	0.0091952	1.0064	0.940478	0.978946	1.03204	0.71265	0.876038	0.52526	5.65812e-11	2.38135e-09
Synj2bp	late_down	0.910395	0.206326	0.755685	0.959484	0.566339	0.858576	0.710011	8.61336e-06	0.000346752	0.86377	0.04477	0.210671	0.865285	0.0477074	0.202132	0.52594	1.03713e-13	1.41863e-11
LOC100362110	late_down	1.00593	0.952712	0.996309	1.05154	0.610333	0.877736	0.718732	0.00108678	0.00956252	1.10408	0.313828	0.602095	1.00975	0.920738	0.972442	0.529009	1.02763e-08	1.80314e-07
Arhgap5	late_down	0.963608	0.581001	0.931961	0.989771	0.87548	0.967527	0.697495	4.22128e-07	4.13293e-05	0.964596	0.583139	0.801422	0.950504	0.439735	0.706755	0.531829	4.78863e-15	9.76962e-13
Kitlg	late_down	1.01846	0.806634	0.97716	0.970183	0.678801	0.902543	0.75636	0.000248453	0.00364266	0.904729	0.173221	0.441043	0.953074	0.510904	0.759868	0.535383	6.22817e-13	6.14496e-11
RGD1311863	late_down	0.965278	0.587949	0.933085	1.06781	0.304926	0.683754	0.748984	1.87535e-05	0.00060036	0.836997	0.00649944	0.0645493	0.784895	0.000270409	0.00612978	0.539336	3.85763e-15	8.0703e-13
Zhx1	late_down	0.98691	0.864845	0.984225	0.998704	0.986401	0.996585	0.797696	0.00363928	0.0220476	0.994203	0.939006	0.97826	0.997515	0.973782	0.990083	0.542792	7.46794e-12	4.45008e-10
Tpr	late_down	1.01142	0.892593	0.988429	1.03381	0.685239	0.903494	0.745685	0.000582994	0.00636443	1.01632	0.843652	0.938133	1.01444	0.861539	0.947288	0.54373	9.0896e-11	3.41911e-09
Usp16	late_down	0.962989	0.636762	0.944194	0.981851	0.819299	0.951432	0.685919	6.85016e-06	0.000294483	0.9576	0.587032	0.803807	0.958839	0.591996	0.809751	0.544357	7.55424e-11	2.9619e-09
Ndufaf4	late_down	0.868068	0.0574117	0.5523	0.946879	0.454417	0.800662	0.682917	9.34403e-07	7.11862e-05	0.860062	0.0412422	0.201198	0.872523	0.0613891	0.234435	0.544417	1.91163e-12	1.42921e-10
Tmem47	late_down	0.990365	0.895734	0.988766	0.984713	0.831929	0.955808	0.709888	8.67607e-06	0.000346956	0.986547	0.851812	0.942222	0.960339	0.575871	0.800897	0.544819	1.59997e-12	1.22668e-10
Rb1cc1	late_down	0.990993	0.900333	0.989171	1.02564	0.719595	0.914364	0.72239	1.43698e-05	0.00050724	1.00089	0.989947	0.997176	0.976492	0.73618	0.888172	0.545088	4.47069e-13	4.76227e-11
Fmr1	late_down	1.02538	0.778709	0.97287	0.912388	0.303985	0.683746	0.702794	0.00012206	0.00219616	1.00909	0.9182	0.969932	1.00592	0.946094	0.979793	0.545284	1.63213e-09	3.83711e-08
Mphosph8	late_down	1.00316	0.969424	0.99771	0.94099	0.465678	0.80742	0.710254	5.93833e-05	0.00133266	0.998937	0.989663	0.997176	0.987012	0.871427	0.951315	0.547563	3.10738e-10	9.59064e-09
Zfp955a	late_down	1.04955	0.575495	0.930704	1.01307	0.881319	0.96872	0.805777	0.0122646	0.051709	1.1113	0.220072	0.502403	0.973296	0.750642	0.89395	0.549697	1.84088e-09	4.2695e-08
Hook3	late_down	1.05049	0.472555	0.904501	0.972289	0.678351	0.902531	0.81318	0.00268856	0.0180234	0.966312	0.612279	0.820992	0.949748	0.443317	0.709687	0.549725	2.01655e-13	2.42732e-11
Spata1	late_down	0.926913	0.44341	0.892437	0.964165	0.731222	0.919135	0.783448	0.012183	0.0515094	0.855226	0.145238	0.402337	0.926377	0.44337	0.709687	0.549999	3.52493e-07	3.78836e-06
Ptpn4	late_down	0.909961	0.161804	0.71055	1.00769	0.906749	0.97603	0.727725	5.62527e-06	0.000253601	0.936256	0.315421	0.603326	0.876278	0.0463507	0.199401	0.550019	3.72193e-14	5.89485e-12
Cwf19l2	late_down	1.00566	0.946096	0.996309	1.04329	0.607136	0.876691	0.763963	0.00142524	0.0115293	1.06749	0.427207	0.698018	0.986058	0.863672	0.948071	0.550287	2.77322e-10	8.80773e-09
Smc3	late_down	1.01288	0.872173	0.984421	0.968398	0.68452	0.903224	0.761705	0.000745663	0.00750464	1.03595	0.652695	0.842342	1.03128	0.692329	0.864323	0.554128	9.7993e-11	3.65183e-09
Lrrcc1	late_down	1.08754	0.329214	0.832056	0.990844	0.919827	0.977956	0.795458	0.00819207	0.0386243	1.22056	0.0225043	0.140646	1.04156	0.633782	0.832155	0.555736	1.65115e-08	2.68942e-07
Eif2ak2	late_down	1.05351	0.549685	0.924617	0.965136	0.690832	0.904106	0.781138	0.00482987	0.0268859	1.09996	0.274956	0.56392	1.10248	0.254138	0.5363	0.555958	5.70297e-09	1.09136e-07
Spon2	late_down	0.906456	0.286366	0.814929	0.91682	0.362443	0.730874	0.826342	0.0326063	0.10197	1.01328	0.885983	0.95566	0.912905	0.314935	0.595719	0.556718	2.65914e-08	4.03633e-07
Smc5	late_down	1.00526	0.951912	0.996309	0.958086	0.622658	0.880411	0.735248	0.000527962	0.00600102	1.00107	0.99008	0.997176	0.998105	0.982265	0.992906	0.557071	2.68492e-09	5.81265e-08
Tmem106b	late_down	0.934842	0.379352	0.861931	0.978107	0.768311	0.936323	0.801318	0.00387362	0.0230483	0.956779	0.556575	0.783384	0.95082	0.500562	0.75268	0.557181	2.18269e-11	1.118e-09
Trip11	late_down	0.955027	0.56462	0.928491	0.993915	0.937748	0.982924	0.754497	0.000511823	0.00591147	0.983953	0.835973	0.933812	0.974323	0.738887	0.888383	0.557257	8.03295e-11	3.11912e-09
Chm	late_down	0.993412	0.93162	0.995553	1.04574	0.560832	0.857684	0.76329	0.000565286	0.00627129	1.00618	0.935891	0.977568	0.982611	0.81659	0.92725	0.557413	7.37466e-11	2.91045e-09
Ppp1r3a	late_down	1.0637	0.469616	0.904023	1.11801	0.180836	0.551003	0.795752	0.00731592	0.0355518	1.12129	0.170536	0.438658	1.01073	0.897934	0.962076	0.558538	4.89992e-10	1.41101e-08
Arid4b	late_down	0.992267	0.920814	0.993017	1.01135	0.883902	0.970229	0.747106	0.000256939	0.00370836	1.01324	0.864398	0.948215	1.01087	0.887433	0.958259	0.558782	7.8087e-11	3.05173e-09
Asb2	late_down	0.922467	0.262112	0.802158	0.934169	0.330089	0.705375	0.865637	0.0427189	0.123016	0.780089	0.00059184	0.013217	0.781283	0.00065712	0.0114468	0.558832	1.39793e-12	1.0998e-10
Rgs5	late_down	0.962354	0.513512	0.913515	1.08317	0.167608	0.534721	0.786637	6.8675e-05	0.00146714	0.972328	0.626629	0.830241	0.982041	0.752084	0.894372	0.561003	9.23993e-16	2.52775e-13
Zfp518a	late_down	1.00765	0.925448	0.994033	1.03277	0.690486	0.904106	0.769727	0.0014824	0.0118638	1.09231	0.273366	0.562096	1.04832	0.554164	0.787438	0.561993	5.4564e-10	1.52912e-08
Sh3bp5	late_down	0.850754	0.00100943	0.120169	0.861145	0.00192028	0.0526525	0.783247	1.05148e-06	7.54127e-05	0.797365	5.78478e-06	0.000446172	0.773506	3.78282e-07	4.25549e-05	0.562242	2.86916e-20	3.83734e-17
Fhl5	late_down	1.05374	0.520561	0.916752	1.07866	0.379472	0.744248	0.680791	1.25917e-05	0.000456525	1.03177	0.712619	0.874983	1.08689	0.303764	0.585145	0.562464	8.39563e-09	1.53351e-07
Zfp37	late_down	1.01902	0.855679	0.983807	1.04966	0.656322	0.89302	0.847629	0.101866	0.222838	1.11525	0.300692	0.589771	1.06505	0.538029	0.778488	0.562713	2.11501e-06	1.74732e-05
Kctd4	late_down	0.999896	0.999448	0.999766	1.10015	0.549652	0.853435	0.854168	0.277235	0.441471	1.06023	0.706701	0.871579	1.08882	0.566008	0.794758	0.564883	0.000918929	0.00334376
Pcmtd1	late_down	0.994586	0.950686	0.996309	1.03754	0.666757	0.898137	0.75458	0.00147584	0.0118431	1.01121	0.896386	0.959861	0.997685	0.97844	0.991413	0.565537	2.72221e-09	5.86824e-08
Esco1	late_down	0.996039	0.954324	0.996456	1.05026	0.476367	0.812301	0.787985	0.000696379	0.00716437	1.02669	0.700797	0.867944	1.00668	0.921904	0.973111	0.5667	3.44596e-12	2.27907e-10
Cald1	late_down	0.997253	0.968321	0.99771	1.01319	0.847773	0.959564	0.771978	0.000250941	0.00366131	0.968821	0.642573	0.837536	1.03531	0.608528	0.818327	0.567082	2.13689e-12	1.57802e-10
Twistnb	late_down	0.997049	0.973077	0.997738	1.03356	0.710616	0.911165	0.718987	0.000250419	0.00365813	1.05216	0.562233	0.785924	1.03254	0.709453	0.87443	0.569754	2.03859e-08	3.24154e-07
Slitrk6	late_down	1.03698	0.708939	0.960005	1.0573	0.589814	0.871316	0.79348	0.0165074	0.0634417	1.04631	0.652419	0.842342	1.04742	0.629963	0.830271	0.570424	1.10903e-06	1.0075e-05
Cast	late_down	0.963904	0.627163	0.942934	0.978606	0.769945	0.936847	0.782111	0.00129922	0.0107409	0.958882	0.570545	0.792349	0.989918	0.890965	0.958968	0.57061	4.70035e-11	2.03518e-09
Gcc2	late_down	1.00475	0.943917	0.996188	1.02831	0.673365	0.900414	0.774422	0.000202361	0.00317991	1.00893	0.89301	0.959173	1.04426	0.510921	0.759868	0.572419	1.23879e-12	1.01437e-10
Hpgds	late_down	1.17001	0.161258	0.71055	0.898567	0.406964	0.76565	0.799062	0.0484317	0.133464	0.817596	0.115485	0.354161	1.07425	0.526655	0.770761	0.574801	3.584e-05	0.000202159
Chrdl1	late_down	1.07515	0.407173	0.876853	0.884103	0.184554	0.556102	0.819006	0.022052	0.077682	0.921168	0.364285	0.647027	1.09332	0.300568	0.582857	0.575823	4.5095e-08	6.37848e-07
Kpna5	late_down	1.01338	0.842807	0.983807	0.96811	0.642234	0.888708	0.758025	6.45307e-05	0.00141267	0.921508	0.239245	0.526264	0.958484	0.525377	0.769994	0.576091	1.52844e-11	8.36267e-10
Ccne2	late_down	1.02432	0.832081	0.983807	0.946562	0.656759	0.893136	0.747732	0.010457	0.0461065	1.01551	0.896206	0.959861	0.898287	0.354708	0.633946	0.576094	2.41265e-05	0.000143413
RGD1309362	late_down	1.17037	0.112991	0.657141	1.05793	0.579153	0.865756	0.777745	0.0117764	0.0502494	1.23728	0.0329493	0.175181	1.13499	0.195126	0.462157	0.576283	8.48967e-07	7.94018e-06
Ube2v2	late_down	0.983196	0.823669	0.98144	1.01144	0.879383	0.968008	0.764571	0.000513432	0.00591972	0.993102	0.926295	0.973108	0.964982	0.632211	0.831571	0.577142	1.68736e-10	5.8197e-09
Ccdc112	late_down	1.0091	0.921242	0.993135	0.989061	0.909747	0.976688	0.726736	0.000680267	0.00702262	1.01097	0.907727	0.965051	0.978288	0.810312	0.924207	0.577556	2.84797e-07	3.15664e-06
Fnbp1l	late_down	1.02574	0.773739	0.97164	0.914996	0.355358	0.726716	0.699743	0.000116988	0.00212888	0.859102	0.112049	0.348547	0.950142	0.566043	0.794758	0.577614	1.49166e-07	1.80092e-06
Rock1	late_down	0.998893	0.987912	0.999418	1.01059	0.883995	0.970242	0.74642	9.83113e-05	0.0018934	0.997532	0.972643	0.991534	1.028	0.699305	0.868129	0.578054	5.53739e-11	2.33872e-09
Palmd	late_down	0.913842	0.0913386	0.621307	0.985712	0.782778	0.94035	0.801676	4.74963e-05	0.00114114	0.920228	0.113863	0.35188	0.880602	0.015992	0.102325	0.580415	1.45382e-16	5.83319e-14
LOC498592	late_down	1.04043	0.677517	0.95121	1.10054	0.338118	0.711525	0.826744	0.0432026	0.123876	1.12381	0.230554	0.515849	1.05831	0.54853	0.784814	0.581526	1.34093e-06	1.18421e-05
RGD1562161	late_down	1.00329	0.96737	0.99771	0.983298	0.841453	0.958628	0.769641	0.00126962	0.0105615	0.9986	0.986414	0.996264	1.03437	0.669483	0.852712	0.582194	1.07839e-08	1.8704e-07
Cops2	late_down	0.971184	0.696836	0.957138	1.08236	0.281426	0.6637	0.8048	0.00394085	0.0233101	0.985267	0.839445	0.935419	0.961993	0.597387	0.813092	0.583147	1.23829e-10	4.40987e-09
Rad50	late_down	0.983273	0.840685	0.983807	1.00541	0.949074	0.986534	0.799971	0.00765464	0.0366357	1.00162	0.984626	0.996123	1.01811	0.827105	0.932823	0.583783	1.38853e-08	2.32134e-07
Dnm1l	late_down	0.996312	0.957939	0.996772	0.962823	0.582998	0.867779	0.776789	0.000396369	0.00497508	0.946214	0.423081	0.695807	0.914668	0.195907	0.462832	0.585137	2.15162e-11	1.1068e-09
Cntln	late_down	1.0139	0.875596	0.984421	0.97895	0.822569	0.952889	0.762483	0.00233026	0.0162511	1.07412	0.428622	0.698717	0.978553	0.805929	0.922468	0.586072	2.97317e-07	3.2713e-06
Runx1t1	late_down	0.986241	0.807104	0.977473	0.959958	0.495267	0.822648	0.819405	0.000483246	0.00570434	0.97132	0.618607	0.825427	0.938166	0.261543	0.545089	0.586116	1.14825e-13	1.53572e-11
Wwp1	late_down	0.984328	0.804183	0.976491	1.01492	0.811806	0.950093	0.800429	0.000577304	0.00632878	0.953551	0.445456	0.711418	0.954936	0.459517	0.721713	0.586209	4.96725e-13	5.1992e-11
Stxbp6	late_down	0.984606	0.815355	0.978702	1.02546	0.718772	0.914364	0.802047	0.000940924	0.00871158	0.973282	0.694411	0.865137	0.879986	0.0608673	0.233438	0.587789	7.04979e-11	2.82784e-09
Gen1	late_down	1.00718	0.953107	0.996314	1.14062	0.304409	0.683746	0.802967	0.0663585	0.166226	0.971239	0.819409	0.926212	1.08094	0.517654	0.764727	0.588284	0.000162759	0.000745767
Mllt3	late_down	1.03165	0.670739	0.95121	1.12513	0.110494	0.44803	0.863905	0.0430922	0.123677	1.004	0.956671	0.984931	0.947854	0.460676	0.722419	0.588411	4.24031e-10	1.251e-08
Dgkb	late_down	0.953478	0.49522	0.910004	0.969228	0.668012	0.898764	0.739736	2.89417e-05	0.000819697	0.921528	0.258882	0.546318	0.987776	0.8579	0.946118	0.589105	2.4112e-10	7.87942e-09
Eif3a	late_down	0.968972	0.692593	0.955997	1.00867	0.911521	0.977043	0.75609	0.000549302	0.00613378	0.974324	0.73806	0.886895	0.989583	0.893049	0.959702	0.589165	1.47222e-09	3.5301e-08
Rp2	late_down	0.985656	0.808034	0.977626	0.947793	0.39282	0.755105	0.775841	3.58222e-05	0.000956081	0.994617	0.929219	0.975074	1.00809	0.890601	0.958968	0.589203	9.58273e-13	8.18066e-11
Zcchc11	late_down	1.0217	0.779327	0.97287	1.07946	0.312227	0.690732	0.821441	0.0100984	0.0448323	1.07612	0.331145	0.618395	1.04485	0.558475	0.789744	0.589754	7.819e-10	2.05946e-08
Il13ra1	late_down	0.981672	0.755537	0.967069	1.01857	0.754201	0.930416	0.766712	1.62745e-05	0.000550272	0.928141	0.206876	0.485819	0.957539	0.456657	0.719569	0.590334	1.06337e-13	1.43818e-11
Mbnl2	late_down	0.963381	0.60283	0.935086	1.09502	0.195769	0.568234	0.792848	0.00134447	0.0110316	0.998923	0.987684	0.99683	0.993968	0.931127	0.97553	0.590341	4.95783e-11	2.12375e-09
Rps6kb1	late_down	0.919396	0.268501	0.802769	1.03116	0.68233	0.903224	0.733132	6.57361e-05	0.0014273	0.955851	0.547149	0.7784	0.912282	0.218225	0.492549	0.591515	7.99682e-10	2.09256e-08
Thoc2	late_down	0.960454	0.608206	0.936701	1.01549	0.841699	0.958642	0.753025	0.000393142	0.00494487	0.988614	0.881749	0.954377	0.969629	0.688431	0.862731	0.591867	1.54287e-09	3.6502e-08
Gpbp1	late_down	0.998665	0.985931	0.999368	1.04526	0.550794	0.853835	0.788258	0.00184381	0.0137679	1.01453	0.845712	0.939472	1.00447	0.951989	0.982392	0.592807	5.24162e-10	1.48455e-08
Impad1	late_down	0.979133	0.695945	0.956945	0.953686	0.368933	0.734562	0.733241	8.09577e-08	1.46118e-05	0.884523	0.0219329	0.138231	0.880804	0.0179172	0.110204	0.593263	1.17526e-15	2.94775e-13
Tspan2	late_down	1.02379	0.733865	0.96202	1.02863	0.683913	0.903224	0.770048	0.000223028	0.00343738	0.944563	0.411717	0.686118	0.949322	0.446224	0.711323	0.594093	8.77589e-11	3.31146e-09
Dsel	late_down	1.01231	0.872723	0.984421	0.885529	0.13202	0.483243	0.812295	0.00639156	0.03259	0.908999	0.226684	0.511322	0.905908	0.197475	0.464985	0.594191	4.40317e-09	8.76049e-08
Clec14a	late_down	0.938835	0.135985	0.685449	0.899868	0.0153834	0.169725	0.786565	8.60529e-08	1.46118e-05	0.912636	0.0329034	0.175181	0.865919	0.000830155	0.0135035	0.594782	4.39389e-20	4.80812e-17
Col4a3bp	late_down	0.943797	0.350661	0.846782	0.983422	0.781676	0.940231	0.755568	1.27685e-05	0.000460685	0.899264	0.0813121	0.292527	0.913229	0.135515	0.378098	0.594948	4.41784e-13	4.748e-11
Dnajc2	late_down	0.941486	0.42456	0.884464	1.01713	0.819482	0.951432	0.740643	0.000102605	0.00194804	0.894099	0.136159	0.388871	0.894513	0.134209	0.376216	0.595089	8.34631e-10	2.16076e-08
Phf20l1	late_down	0.977609	0.750771	0.966217	1.1205	0.104887	0.436861	0.786119	0.000858016	0.00819678	1.04589	0.519834	0.760718	1.00654	0.925491	0.973723	0.59512	8.276e-11	3.17222e-09
Angpt1	late_down	1.02883	0.719595	0.960931	1.07658	0.35822	0.728153	0.827496	0.0160781	0.0622397	1.11589	0.167172	0.434577	1.01308	0.867718	0.949891	0.595556	1.0922e-08	1.89163e-07
Calcrl	late_down	0.998963	0.989154	0.999418	0.92432	0.316883	0.695527	0.815908	0.00744284	0.0359943	0.946165	0.474143	0.731956	0.907082	0.200322	0.468735	0.596753	3.67874e-09	7.58237e-08
Zfp638	late_down	0.998399	0.981709	0.998692	1.02883	0.677791	0.902336	0.80136	0.00168719	0.01301	1.04588	0.512289	0.756152	1.00668	0.922323	0.973291	0.597236	5.95719e-11	2.4812e-09
Mospd2	late_down	0.970681	0.656383	0.950045	0.92125	0.238449	0.618862	0.728032	5.97108e-06	0.000263274	0.934933	0.32424	0.612408	0.904516	0.133981	0.375939	0.598392	8.30147e-11	3.17222e-09
Prrg1	late_down	1.04924	0.516904	0.915283	1.09626	0.224948	0.599579	0.832617	0.0130732	0.0541507	1.06374	0.408874	0.683425	1.06049	0.421456	0.692096	0.598396	2.73125e-09	5.87072e-08
Hltf	late_down	1.06929	0.419229	0.882093	1.00542	0.949487	0.986563	0.877994	0.109202	0.233932	1.06512	0.451219	0.715356	1.08251	0.331634	0.61244	0.599357	6.35433e-08	8.62311e-07
Slc9a2	late_down	0.929875	0.28426	0.814174	0.973215	0.689716	0.904106	0.876357	0.0462468	0.129069	0.856701	0.0258615	0.152302	0.827846	0.00596805	0.0538915	0.599869	6.88732e-11	2.77266e-09
Zfp68	late_down	1.07657	0.356391	0.849378	1.10133	0.223653	0.597847	0.840633	0.0284565	0.0930285	1.12284	0.143198	0.399277	1.08464	0.299783	0.581921	0.600187	8.66807e-09	1.57135e-07
Osbpl8	late_down	0.97086	0.666423	0.950947	0.962001	0.567249	0.858719	0.763852	0.000125845	0.00224414	0.976759	0.727483	0.882199	0.968457	0.633016	0.831836	0.60077	6.1489e-11	2.54307e-09
Snx13	late_down	0.976544	0.741085	0.962411	1.02228	0.7544	0.930416	0.778019	0.000575931	0.00632526	0.984874	0.82864	0.930268	0.991715	0.905675	0.965514	0.60166	2.65724e-10	8.52058e-09
Mier1	late_down	1.0083	0.906118	0.990102	1.02203	0.750925	0.928876	0.782113	0.000552018	0.00615244	1.01189	0.86323	0.947571	1.02954	0.670935	0.85351	0.60242	1.21002e-10	4.32195e-09
Top1	late_down	0.95541	0.559596	0.926165	0.905188	0.22046	0.593001	0.735471	0.000126611	0.00225114	0.913803	0.259046	0.546345	0.96546	0.648014	0.840513	0.602893	1.37072e-08	2.30438e-07
RGD1306941	late_down	0.988462	0.862622	0.984225	1.07406	0.296015	0.67639	0.763083	8.99263e-05	0.00178327	0.990901	0.8929	0.959173	1.00158	0.980931	0.992225	0.603178	1.73357e-10	5.90958e-09
Cysltr1	late_down	1.01934	0.823954	0.981463	1.04153	0.656828	0.893136	0.793299	0.00704811	0.0348698	1.00136	0.987904	0.99683	0.97074	0.731995	0.88642	0.603923	5.42608e-07	5.4519e-06
Exoc5	late_down	0.98732	0.846081	0.983807	1.01318	0.841196	0.958628	0.812176	0.00167625	0.0129732	0.941335	0.356076	0.639179	0.99659	0.957699	0.984526	0.604024	3.16571e-11	1.52516e-09
Zfp949	late_down	1.09847	0.250574	0.793518	1.08024	0.365562	0.732401	0.85623	0.0540276	0.144325	1.0805	0.354967	0.638172	1.04055	0.625299	0.827562	0.604126	1.22422e-07	1.5211e-06
Gulp1	late_down	1.05707	0.442136	0.89223	0.901645	0.15994	0.524433	0.769964	0.000390561	0.00492438	0.973005	0.704574	0.870288	0.891356	0.110468	0.336614	0.605518	1.06068e-09	2.67662e-08
Zfp189	late_down	0.957211	0.539974	0.921555	0.890412	0.124434	0.471097	0.745071	6.25764e-05	0.00137963	0.963668	0.610347	0.819562	0.927183	0.287447	0.570075	0.606486	1.81866e-09	4.25072e-08
Slc38a4	late_down	0.936003	0.221577	0.765907	0.980645	0.713957	0.912595	0.893203	0.0335015	0.103959	0.871295	0.0114451	0.0929587	0.791286	3.03033e-05	0.0012323	0.606595	1.47727e-14	2.65575e-12
Mdfic	late_down	0.916521	0.0894717	0.616116	0.869123	0.00776079	0.116045	0.794965	1.24467e-05	0.000452633	0.934666	0.185108	0.457452	0.93149	0.157115	0.409793	0.606674	2.00305e-15	4.63667e-13
Rev3l	late_down	0.978034	0.702346	0.958604	0.960521	0.477918	0.812456	0.770446	1.52223e-05	0.000524696	0.907901	0.0912456	0.310964	0.861006	0.00977868	0.0747405	0.606799	1.74796e-13	2.16909e-11
Yme1l1	late_down	1.02334	0.774263	0.97164	1.0193	0.807938	0.948768	0.792513	0.00397261	0.0234291	1.05685	0.482672	0.73703	1.02902	0.716066	0.878088	0.606873	1.13641e-08	1.95134e-07
St8sia4	late_down	1.03226	0.670793	0.95121	0.937284	0.425007	0.778188	0.826309	0.00985862	0.0440001	1.01763	0.821711	0.927279	1.05199	0.492488	0.746515	0.606897	1.65056e-08	2.68942e-07
Ipo7	late_down	0.977638	0.754358	0.966576	1.02036	0.774819	0.937592	0.799587	0.00212854	0.0151695	0.940821	0.387651	0.668121	0.933615	0.331783	0.612621	0.607399	4.3947e-10	1.29337e-08
Lysmd3	late_down	0.953524	0.524686	0.91746	0.990561	0.901971	0.974249	0.810602	0.00460349	0.0259907	0.945875	0.465984	0.726467	0.906588	0.189874	0.45519	0.607525	7.49892e-09	1.38443e-07
Mpp5	late_down	1.00693	0.929914	0.995244	1.0702	0.382384	0.745989	0.809158	0.00696383	0.0346665	0.97596	0.753705	0.895681	0.952927	0.531457	0.774172	0.607984	9.69608e-09	1.70881e-07
Gimap8	late_down	0.932627	0.413877	0.880218	0.884494	0.174357	0.543679	0.693165	3.43146e-05	0.000928191	0.932349	0.422974	0.695729	0.937719	0.44583	0.711147	0.608791	2.38268e-07	2.69298e-06
Bcap29	late_down	0.97834	0.748333	0.965982	0.976268	0.727657	0.918037	0.745178	3.12879e-05	0.000869775	0.963538	0.587246	0.803807	0.971304	0.664289	0.84983	0.609129	2.93088e-10	9.16336e-09
Taok1	late_down	0.952973	0.502709	0.910004	0.957439	0.536416	0.846407	0.775769	0.000497549	0.00581497	0.940034	0.379908	0.661214	0.958318	0.544371	0.782943	0.609796	5.4625e-10	1.52912e-08
Golim4	late_down	1.00697	0.924277	0.993862	0.922194	0.280465	0.662616	0.775122	0.000608285	0.00650838	0.911994	0.215831	0.496647	0.941464	0.404875	0.678475	0.609861	3.02729e-09	6.42672e-08
Apool	late_down	0.985367	0.834929	0.983807	0.968371	0.650416	0.890272	0.756674	0.000122703	0.00219752	0.95575	0.521342	0.761533	0.927548	0.281817	0.564242	0.609993	7.61246e-10	2.01254e-08
Rasa1	late_down	1.01184	0.867342	0.984225	0.942611	0.412804	0.769065	0.795932	0.00133925	0.0110112	0.975891	0.73098	0.883541	0.975605	0.722253	0.881795	0.610834	1.16942e-09	2.91436e-08
Psip1	late_down	1.07779	0.323673	0.82946	1.06754	0.39867	0.759302	0.85367	0.035001	0.107285	1.15506	0.0594188	0.246001	1.10069	0.199305	0.467204	0.611772	1.55392e-08	2.55876e-07
Mtdh	late_down	0.884003	0.0691624	0.582345	0.996085	0.952264	0.986667	0.789904	0.000549316	0.00613378	0.929947	0.269812	0.558798	0.924934	0.236536	0.514785	0.612544	7.45799e-11	2.93372e-09
Myct1	late_down	0.876876	0.0100395	0.303633	0.903524	0.0446617	0.291063	0.763455	3.29292e-07	3.35906e-05	0.887731	0.0184344	0.123853	0.877886	0.00928192	0.0722214	0.613475	1.69474e-15	4.09163e-13
Mecom	late_down	0.895926	0.0554093	0.54647	0.940258	0.28845	0.66935	0.705731	1.3878e-08	4.07436e-06	0.939982	0.279672	0.567913	0.897162	0.0549387	0.221367	0.614105	8.11352e-13	7.28824e-11
Ebag9	late_down	1.02902	0.672384	0.95121	0.965286	0.610049	0.877736	0.768085	0.000146818	0.00250319	1.00216	0.974782	0.992326	1.02736	0.685032	0.860683	0.615599	5.89964e-10	1.62132e-08
Tmtc3	late_down	0.999284	0.991731	0.999621	1.00424	0.950666	0.986563	0.7663	0.000169313	0.00278997	0.953099	0.482423	0.73703	0.986025	0.835331	0.936558	0.616103	4.63895e-10	1.34552e-08
Ssb	late_down	1.03522	0.654027	0.950045	1.03072	0.692909	0.904614	0.809166	0.00615841	0.0318423	1.05135	0.511735	0.755544	1.06249	0.423089	0.693548	0.616174	1.42693e-08	2.37893e-07
Zfp51	late_down	0.982883	0.863162	0.984225	1.05138	0.635763	0.88627	0.801148	0.0254444	0.0860561	1.08053	0.44697	0.712712	1.04754	0.63805	0.834868	0.616236	2.2586e-05	0.000135189
Ddx3x	late_down	1.00133	0.983982	0.998817	0.984111	0.804013	0.947676	0.781523	0.000261618	0.00375339	0.96611	0.593779	0.809848	1.00246	0.969729	0.988451	0.616326	6.80431e-11	2.75769e-09
Bub1	late_down	1.00082	0.991327	0.999621	0.984379	0.841446	0.958628	0.826853	0.010829	0.0472276	0.956096	0.563252	0.78629	0.92093	0.27676	0.558805	0.61664	2.56824e-08	3.92559e-07
Dek	late_down	1.03927	0.620949	0.940874	1.06925	0.381942	0.745775	0.811124	0.00719601	0.035233	1.08147	0.306324	0.595098	1.08349	0.293571	0.575899	0.61687	1.37612e-08	2.30702e-07
Usp15	late_down	0.99296	0.920617	0.993017	1.05528	0.437237	0.789003	0.825885	0.00702197	0.0348267	0.999495	0.994175	0.998198	0.952994	0.487537	0.742971	0.618617	7.97e-10	2.09188e-08
Ift74	late_down	1.01715	0.863681	0.984225	1.10455	0.335646	0.709781	0.749943	0.00409295	0.0239508	1.03417	0.741843	0.888958	1.11061	0.281437	0.56367	0.618635	1.78309e-05	0.000110011
Ppp4r2	late_down	0.998043	0.977655	0.998692	0.984151	0.81623	0.951432	0.747048	5.23071e-05	0.00122494	0.957691	0.529644	0.767405	0.948627	0.441799	0.709202	0.618649	7.05216e-10	1.89903e-08
Setd2	late_down	0.988643	0.866158	0.984225	1.04594	0.497086	0.823179	0.814609	0.00264362	0.0177673	0.998239	0.978728	0.993626	0.960922	0.547473	0.784142	0.61883	1.90578e-10	6.42572e-09
Gimap9	late_down	0.866574	0.0218156	0.396015	0.876369	0.0417341	0.283162	0.719991	3.64504e-07	3.67288e-05	0.955443	0.461457	0.723811	0.924067	0.191437	0.457207	0.619924	3.30893e-11	1.57462e-09
Sec62	late_down	0.987495	0.865038	0.984225	0.923231	0.290662	0.670533	0.748119	0.000134265	0.00236009	0.978773	0.772277	0.905275	0.983256	0.81636	0.927118	0.619994	9.54223e-09	1.68911e-07
Armcx1	late_down	0.987933	0.86008	0.984225	0.990949	0.897999	0.97334	0.806383	0.00183005	0.013701	0.994544	0.937552	0.977609	0.980801	0.775577	0.906785	0.621235	2.39008e-09	5.27879e-08
Chordc1	late_down	0.974229	0.696092	0.957037	1.03294	0.622411	0.880277	0.769315	0.000127288	0.00225649	0.923116	0.226754	0.511322	0.916678	0.186198	0.45038	0.62127	2.42603e-10	7.89246e-09
March7	late_down	1.0047	0.946788	0.996309	1.04098	0.560709	0.857684	0.852247	0.0219844	0.0774665	1.0434	0.537889	0.772703	0.997333	0.968993	0.988376	0.6225	1.20579e-09	2.9926e-08
Cenpk	late_down	1.08659	0.556729	0.924968	1.2221	0.175378	0.545063	0.933131	0.609323	0.739187	1.03279	0.826995	0.929869	0.927394	0.605196	0.817243	0.622874	0.00263868	0.0081566
Mpp3	late_down	0.879182	0.0963783	0.62994	0.89458	0.15808	0.52232	0.899907	0.152985	0.293369	0.846498	0.0350481	0.181918	0.89741	0.154181	0.405124	0.623396	3.17572e-08	4.69032e-07
Syncrip	late_down	1.05093	0.479262	0.907038	0.993965	0.932472	0.981992	0.790592	0.000967638	0.00887764	0.984871	0.829352	0.930747	1.01137	0.870082	0.950724	0.623801	3.75652e-09	7.65097e-08
Arap2	late_down	1.04239	0.54441	0.922096	0.987046	0.855634	0.960932	0.794898	0.000963709	0.00886863	1.05693	0.4269	0.697894	1.05532	0.426292	0.696333	0.623884	3.81435e-09	7.75564e-08
Adgrl4	late_down	0.898442	0.0761624	0.593675	0.923708	0.18172	0.551375	0.772496	2.84751e-05	0.00081489	0.911237	0.117554	0.35859	0.861542	0.0126177	0.087944	0.62423	7.39409e-12	4.42799e-10
Scn7a	late_down	0.917414	0.305073	0.821499	0.982482	0.833219	0.955808	0.74645	0.000561848	0.00625042	0.978623	0.795256	0.914977	0.999973	0.999734	0.999734	0.624557	2.67622e-07	2.98551e-06
Fam220a	late_down	0.945416	0.203153	0.754039	0.945504	0.204021	0.576436	0.935887	0.121632	0.251097	0.897369	0.0152487	0.109966	0.84886	0.000285508	0.00631738	0.624577	2.78987e-17	1.39924e-14
Zfp763	late_down	1.07721	0.358738	0.851702	1.0857	0.322786	0.699815	0.858477	0.0559198	0.147417	1.19651	0.0284945	0.16035	1.06459	0.434087	0.702838	0.625002	2.84445e-07	3.15564e-06
Stag2	late_down	1.00756	0.917595	0.992553	1.02513	0.727324	0.918037	0.756501	0.000177772	0.00288778	1.01379	0.847469	0.939778	1.00004	0.999544	0.999734	0.625745	3.9804e-09	8.06601e-08
Cycs	late_down	0.929162	0.195841	0.744185	0.954266	0.395214	0.756911	0.761126	3.96122e-06	0.000195415	0.900358	0.0590226	0.245493	0.880445	0.0230766	0.129786	0.626606	7.04272e-13	6.52102e-11
Matr3	late_down	1.02992	0.658251	0.950045	1.02873	0.663251	0.89526	0.823123	0.00361646	0.0219855	1.06537	0.331785	0.619102	1.04133	0.534264	0.775653	0.626848	2.84606e-10	8.99161e-09
Arhgap29	late_down	1.06575	0.34432	0.842738	0.99144	0.896314	0.97334	0.844687	0.011754	0.0502068	0.987329	0.846605	0.939778	0.9667	0.606626	0.817635	0.626951	4.68727e-10	1.35627e-08
Daam1	late_down	0.996943	0.956439	0.996772	0.935252	0.235482	0.615792	0.789164	4.2013e-05	0.00105576	0.896055	0.0528674	0.230234	0.918978	0.128494	0.368258	0.627155	1.59636e-12	1.22668e-10
Krit1	late_down	0.996736	0.962769	0.996772	1.02281	0.74524	0.925743	0.792102	0.0010035	0.00906842	1.0043	0.950565	0.982395	0.994976	0.941459	0.978015	0.627379	2.42019e-09	5.31862e-08
Plcb1	late_down	1.06768	0.313228	0.823817	1.03243	0.635739	0.88627	0.771175	0.000107718	0.00199784	1.02093	0.754969	0.89633	1.0211	0.745576	0.891565	0.627449	1.02706e-09	2.60267e-08
Rdx	late_down	0.996395	0.953064	0.996314	1.00412	0.945139	0.985949	0.789723	0.000168629	0.00278434	0.980408	0.74108	0.888838	0.97815	0.712595	0.876038	0.627469	1.8203e-11	9.7382e-10
Far1	late_down	1.03824	0.591819	0.933085	1.02611	0.719789	0.914514	0.836171	0.0101582	0.0450531	0.985489	0.837329	0.934243	1.02053	0.76873	0.903726	0.629481	8.22786e-09	1.50744e-07
Spopl	late_down	1.02029	0.770832	0.971582	1.01495	0.831907	0.955808	0.801973	0.00151857	0.0120733	0.976924	0.736835	0.885846	0.962924	0.579483	0.803414	0.629595	3.71803e-09	7.63599e-08
Plcb4	late_down	0.943521	0.298826	0.819227	1.01079	0.844483	0.959235	0.760308	2.79682e-06	0.000153723	0.912926	0.0990235	0.325581	0.928642	0.177174	0.438997	0.630072	9.90714e-13	8.33932e-11
Katnbl1	late_down	1.03963	0.519617	0.916597	1.06224	0.327443	0.703575	0.803848	0.000385001	0.0048833	1.01077	0.86068	0.946551	1.01866	0.756301	0.897259	0.630572	8.72934e-11	3.30929e-09
Giot1	late_down	1.05784	0.388493	0.867808	1.04193	0.543659	0.851517	0.808108	0.0012667	0.0105518	1.12914	0.0667734	0.262578	1.02419	0.711343	0.875415	0.631236	1.83035e-09	4.2615e-08
Cul3	late_down	0.990989	0.890706	0.987804	1.05393	0.414117	0.769318	0.789128	0.000408395	0.00505745	0.995553	0.944672	0.980946	0.968896	0.623568	0.8269	0.631575	3.03284e-10	9.3968e-09
Arhgap20	late_down	1.00338	0.96512	0.997265	1.12411	0.131041	0.48222	1.04729	0.534175	0.678911	1.14592	0.0768936	0.283743	1.05403	0.486488	0.742093	0.631938	7.81074e-08	1.0343e-06
Hectd2	late_down	0.924996	0.309417	0.82371	1.0123	0.871963	0.967257	0.708199	1.42759e-05	0.000505408	0.973646	0.724133	0.880564	0.986573	0.856435	0.946118	0.632439	4.53384e-08	6.39787e-07
Zfp563	late_down	0.981425	0.806432	0.977151	0.962888	0.631773	0.884797	0.802615	0.00402638	0.0236533	1.02943	0.7066	0.871579	1.02546	0.737686	0.888383	0.633886	1.08271e-07	1.38196e-06
Csde1	late_down	0.956966	0.505034	0.910259	1.03732	0.568058	0.858719	0.766791	8.70888e-05	0.00175304	0.949069	0.415886	0.689819	0.950111	0.427366	0.697519	0.63419	3.86069e-10	1.15888e-08
Cdh6	late_down	1.05269	0.490471	0.908822	1.04785	0.555475	0.856037	0.728687	4.97601e-05	0.00117906	1.00064	0.993511	0.997988	1.10212	0.186825	0.451116	0.634732	1.73391e-07	2.05626e-06
Hsp90aa1	late_down	0.951561	0.570285	0.930074	1.04684	0.591402	0.872177	0.77511	0.0037024	0.022294	0.891389	0.179386	0.449591	0.977698	0.791744	0.914502	0.635445	8.39692e-07	7.86566e-06
Smc2	late_down	0.966864	0.732174	0.96149	1.04296	0.674535	0.901307	0.78021	0.011115	0.0482653	1.04756	0.637476	0.835971	1.02571	0.792434	0.914555	0.635852	2.18028e-05	0.000131352
Etaa1	late_down	1.0334	0.640791	0.946122	0.972947	0.708962	0.910354	0.822961	0.0057223	0.0303019	1.10356	0.16665	0.434003	1.06554	0.361053	0.640583	0.635885	2.14591e-08	3.3898e-07
Tax1bp1	late_down	1.00421	0.950948	0.996309	0.991085	0.893822	0.97334	0.788535	0.000605202	0.0065043	0.993099	0.917682	0.969749	1.02227	0.741476	0.889136	0.636548	2.1331e-09	4.82635e-08
Rnf138	late_down	0.987042	0.831494	0.983807	0.958222	0.508822	0.830016	0.791595	0.000186778	0.00298176	0.963098	0.550951	0.780212	0.940534	0.318109	0.598854	0.636751	3.96312e-10	1.18079e-08
Kpna4	late_down	0.969898	0.583809	0.932622	1.03793	0.494787	0.822182	0.82058	0.000482733	0.00570434	0.930674	0.189661	0.462978	0.925875	0.159913	0.414308	0.636772	1.93333e-12	1.43651e-10
Zfp131	late_down	0.979838	0.766843	0.971012	1.03606	0.605581	0.876269	0.788617	0.000645811	0.00679718	0.973308	0.692742	0.864986	0.966244	0.610954	0.820408	0.637896	4.94667e-09	9.69757e-08
Mybl1	late_down	1.13276	0.245842	0.789534	1.06196	0.610629	0.877736	0.951796	0.636408	0.760381	1.22948	0.0639562	0.256669	1.12673	0.269372	0.551829	0.638987	0.000282553	0.00120478
Ppp1cb	late_down	0.957133	0.472038	0.904379	1.03319	0.581461	0.867185	0.797744	0.000272389	0.00385735	0.960531	0.497011	0.746802	0.915868	0.141415	0.386779	0.639323	5.03605e-11	2.14262e-09
Acyp2	late_down	1.00772	0.883453	0.985828	1.03913	0.456526	0.802374	0.840329	0.00104964	0.00932441	0.946818	0.290413	0.580489	0.93002	0.160391	0.415055	0.640087	3.60151e-13	4.05153e-11
Epha4	late_down	0.920877	0.163065	0.711678	0.917658	0.159571	0.524433	0.795491	0.000122473	0.00219752	0.905158	0.0991996	0.325891	0.924817	0.179849	0.442166	0.640757	7.84031e-11	3.05417e-09
Map7d3	late_down	1.06492	0.554633	0.924968	1.03611	0.755918	0.931128	0.776178	0.018017	0.0674558	1.009	0.936163	0.977568	1.06617	0.546094	0.783847	0.640849	0.000205739	0.000919258
Nos2	late_down	0.942948	0.47445	0.904778	0.920605	0.351524	0.723818	0.849045	0.0394728	0.116683	0.934577	0.430973	0.700925	0.904166	0.223263	0.498593	0.642305	1.53486e-06	1.32724e-05
Zfyve16	late_down	0.986789	0.826155	0.982166	0.963485	0.5348	0.844963	0.826688	0.00179898	0.0135509	0.947591	0.368624	0.65051	0.949397	0.382291	0.659853	0.642415	1.05586e-10	3.8748e-09
Rap1a	late_down	0.970068	0.621633	0.941118	1.0071	0.906998	0.97603	0.765438	2.66448e-05	0.000782254	0.935931	0.276433	0.5656	0.963011	0.531746	0.774238	0.644241	2.07483e-10	6.95293e-09
Zfp322a	late_down	1.03413	0.70442	0.958604	0.98534	0.874603	0.96751	0.844515	0.0517937	0.140193	1.05639	0.544396	0.77662	1.05031	0.574718	0.800495	0.644412	8.47057e-06	5.79649e-05
Ranbp6	late_down	1.01437	0.846199	0.983807	1.06225	0.407359	0.765913	0.850419	0.026301	0.087916	1.05338	0.473982	0.73192	1.01916	0.792115	0.914555	0.644473	4.58745e-08	6.45313e-07
Cenpc	late_down	1.04428	0.585266	0.933085	1.05546	0.505803	0.828531	0.8191	0.0117297	0.0501493	1.10154	0.226141	0.510514	1.04124	0.605669	0.817328	0.644554	6.22902e-07	6.09087e-06
Zfp9	late_down	0.988321	0.872227	0.984421	0.946488	0.484698	0.815988	0.824727	0.0076268	0.0365752	0.945863	0.467586	0.727683	0.928201	0.313073	0.593988	0.644705	1.66439e-07	1.98894e-06
Orc4	late_down	1.07808	0.379252	0.861931	1.07301	0.418315	0.773584	0.88594	0.147485	0.286161	1.12207	0.179931	0.450189	0.936635	0.442917	0.70968	0.64475	2.97182e-06	2.34416e-05
Smim15	late_down	1.05489	0.422966	0.88405	1.02279	0.737347	0.920812	0.841322	0.00930394	0.0423527	1.03302	0.625628	0.829279	1.00902	0.891072	0.958968	0.644871	5.21642e-09	1.01538e-07
Zfp292	late_down	1.03997	0.543537	0.922096	1.05639	0.384422	0.747629	0.844302	0.00860208	0.0401175	1.09733	0.142807	0.399122	1.03852	0.548821	0.784814	0.645154	7.52884e-10	2.00055e-08
Kcnt2	late_down	1.04495	0.556699	0.924968	1.02972	0.71161	0.911705	0.851936	0.0296599	0.0958486	1.06022	0.447904	0.71373	0.975688	0.742879	0.889755	0.645389	3.4648e-07	3.73708e-06
Jrkl	late_down	0.995224	0.942244	0.996188	0.963736	0.590877	0.87183	0.784447	0.000307987	0.00420321	1.03412	0.615813	0.82325	1.00573	0.930164	0.975343	0.645401	7.26613e-09	1.34973e-07
Has2	late_down	1.21131	0.0462077	0.510175	1.15666	0.155697	0.520123	0.916101	0.350604	0.515415	1.13934	0.192729	0.467089	1.05676	0.570191	0.797935	0.64614	6.64852e-05	0.00034244
Smarca5	late_down	1.01004	0.889898	0.987804	1.0042	0.952772	0.986667	0.781426	0.000752424	0.00754283	1.02038	0.77562	0.90639	1.03218	0.653746	0.843424	0.646346	2.5586e-08	3.92249e-07
Rnf2	late_down	1.06287	0.254229	0.796047	1.03363	0.531934	0.844819	0.875031	0.0118937	0.0505963	0.899185	0.0477272	0.217087	0.912259	0.0828374	0.280798	0.647394	2.67506e-12	1.85056e-10
Arl13b	late_down	1.02283	0.783424	0.97313	0.922181	0.351188	0.723818	0.734784	0.000270445	0.00383885	0.994026	0.9431	0.980396	0.99859	0.986174	0.994186	0.647704	1.97104e-06	1.6419e-05
Ppp2r3a	late_down	0.966258	0.608939	0.936816	1.04637	0.488357	0.818256	0.804035	0.00128924	0.010694	0.951651	0.448872	0.714408	0.884654	0.0638107	0.238908	0.647816	2.97154e-09	6.33069e-08
Usp9x	late_down	0.977365	0.720004	0.960931	1.03651	0.564018	0.858576	0.825045	0.0027742	0.0183781	0.952497	0.434262	0.702429	0.937008	0.298049	0.580382	0.64796	6.61357e-10	1.79296e-08
Ythdf3	late_down	0.972426	0.67482	0.95121	1.0024	0.97056	0.991473	0.767519	0.000107261	0.00199679	0.989487	0.870975	0.951148	0.960417	0.535394	0.776329	0.648541	2.89561e-09	6.20185e-08
Rgs2	late_down	1.00874	0.921588	0.993135	0.996825	0.972076	0.991864	0.855809	0.0720751	0.176192	0.987001	0.884129	0.955622	0.890005	0.190565	0.45621	0.648584	6.99154e-06	4.90998e-05
Pibf1	late_down	1.05933	0.427962	0.88503	1.03129	0.68053	0.903224	0.857883	0.0328045	0.10235	1.04867	0.518598	0.760071	1.02846	0.69629	0.866779	0.648729	1.26113e-07	1.55536e-06
Alkbh8	late_down	1.00329	0.962063	0.996772	1.07341	0.317114	0.695527	0.793507	0.000913756	0.00855523	1.03101	0.66216	0.847106	1.00701	0.918287	0.971644	0.649446	3.56267e-08	5.17296e-07
Arid4a	late_down	1.04707	0.528896	0.919802	1.00279	0.970486	0.991473	0.800172	0.0024846	0.016983	1.01574	0.832977	0.932169	1.02326	0.749934	0.89367	0.649465	1.41495e-07	1.71793e-06
Tank	late_down	0.922207	0.210676	0.759949	1.04796	0.463449	0.806286	0.761157	3.8408e-05	0.00099249	0.961088	0.534399	0.770275	0.981053	0.761221	0.900522	0.649818	2.03394e-09	4.66333e-08
Vps13a	late_down	0.977511	0.734378	0.962055	1.04662	0.486121	0.81697	0.803287	0.00122437	0.0103641	0.990306	0.881541	0.954322	0.96645	0.602494	0.816243	0.650511	4.00386e-09	8.09991e-08
Rps6ka3	late_down	0.991132	0.90095	0.989171	1.03295	0.642949	0.88905	0.79765	0.00173664	0.0132471	0.988266	0.865969	0.9489	0.964412	0.604623	0.817034	0.650529	2.64085e-08	4.01362e-07
Vldlr	late_down	0.938967	0.102454	0.638321	0.95651	0.236221	0.61652	0.803353	9.22572e-08	1.46118e-05	0.892602	0.00311459	0.040011	0.872578	0.00045091	0.00878253	0.650915	1.0471e-18	8.40262e-16
LOC680200	late_down	0.97777	0.800726	0.975598	0.988896	0.906353	0.97603	0.831939	0.0344911	0.106046	1.08388	0.375431	0.655868	0.991912	0.926902	0.973911	0.650951	1.72132e-05	0.000106967
Itga1	late_down	0.935809	0.0545948	0.544455	0.95483	0.172131	0.53964	0.800651	2.64954e-09	1.11635e-06	0.890974	0.000922158	0.0178117	0.874515	0.000129087	0.00361353	0.65104	4.00188e-21	9.63413e-18
Yae1d1	late_down	1.01221	0.859211	0.984225	1.01577	0.819098	0.951432	0.784502	0.000490561	0.00575525	0.970896	0.665235	0.849297	0.996403	0.957222	0.984132	0.651455	1.63732e-08	2.67557e-07
Ubxn2a	late_down	0.965395	0.565153	0.928491	1.05039	0.410796	0.767947	0.775904	5.60994e-05	0.00128868	0.950438	0.395268	0.673438	0.960871	0.504785	0.756155	0.651867	2.91231e-10	9.12904e-09
Sclt1	late_down	1.02361	0.667746	0.95121	0.994043	0.915206	0.977043	0.776124	8.51204e-06	0.000343823	1.001	0.985526	0.996123	0.989165	0.839716	0.938656	0.65204	3.33727e-11	1.57462e-09
Myo1b	late_down	0.978566	0.675343	0.95121	0.956255	0.390505	0.753648	0.742813	8.75035e-08	1.46118e-05	0.920968	0.11454	0.352973	0.926058	0.134021	0.375939	0.654407	2.74974e-12	1.88808e-10
Trim59	late_down	1.04839	0.625722	0.942567	1.04694	0.660956	0.894628	0.82063	0.0391434	0.115994	1.00618	0.952135	0.982678	1.11924	0.239443	0.518097	0.65559	0.000102992	0.000498972
Gucy1a2	late_down	0.975372	0.499568	0.910004	0.97228	0.454442	0.800662	0.805059	4.29139e-08	9.39191e-06	0.941929	0.110797	0.346235	0.981548	0.607748	0.81801	0.65575	2.05322e-18	1.4538e-15
Rergl	late_down	0.988275	0.893463	0.988627	1.0996	0.301959	0.682398	0.880032	0.129654	0.261996	1.02161	0.814196	0.923429	1.16282	0.078073	0.27106	0.655964	1.84877e-05	0.000113308
Acadsb	late_down	1.00286	0.964214	0.997097	1.0224	0.723763	0.915986	0.84022	0.00629111	0.0323369	1.02188	0.729454	0.882948	0.958324	0.495363	0.748422	0.656004	2.16659e-09	4.85647e-08
Zbtb41	late_down	1.00161	0.979098	0.998692	1.04673	0.457974	0.803122	0.826455	0.00194796	0.0143227	0.981288	0.758016	0.897399	0.986951	0.827232	0.932823	0.656089	1.24861e-09	3.074e-08
Lrif1	late_down	1.05133	0.408063	0.876853	1.05943	0.339757	0.71295	0.834894	0.00296144	0.019165	1.10638	0.093639	0.315106	1.05205	0.392627	0.668134	0.656317	7.59533e-10	2.01254e-08
Styx	late_down	0.986371	0.806683	0.97716	1.0779	0.189908	0.562041	0.844315	0.00249743	0.0170417	0.964397	0.525009	0.764826	0.970263	0.586424	0.807466	0.65643	1.20701e-10	4.32195e-09
Sucla2	late_down	0.967035	0.598961	0.934504	0.984746	0.804368	0.947676	0.769998	6.60095e-05	0.00142906	0.960811	0.520248	0.760718	0.932016	0.259545	0.542479	0.657324	1.83824e-09	4.2695e-08
LOC100125368	late_down	0.963683	0.646165	0.947598	0.991766	0.922318	0.978835	0.797771	0.00476438	0.0266367	1.02695	0.746575	0.891874	0.978702	0.787572	0.911978	0.657438	3.04971e-06	2.39461e-05
Acbd5	late_down	0.985436	0.831991	0.983807	1.02212	0.751941	0.929255	0.833774	0.00827498	0.0389086	0.987505	0.855262	0.943957	0.979714	0.762803	0.901077	0.658215	4.15466e-08	5.93939e-07
Xiap	late_down	1.01998	0.707892	0.959993	0.996651	0.950271	0.986563	0.844052	0.00140602	0.0114353	0.969438	0.561064	0.785203	0.963203	0.473325	0.731613	0.659949	1.99982e-11	1.05117e-09
Ccdc39	late_down	1.30636	0.0585641	0.553926	1.02967	0.852072	0.960289	1.11882	0.404728	0.565107	1.27309	0.102711	0.3319	1.41313	0.0135174	0.0918744	0.659957	0.0087855	0.0227275
Mme	late_down	0.972765	0.740044	0.962411	0.907951	0.25312	0.635683	0.894735	0.170374	0.316481	0.976671	0.775894	0.90639	1.01792	0.827273	0.932823	0.660409	3.22002e-06	2.50545e-05
Ankrd32	late_down	1.0648	0.427926	0.88503	1.03822	0.643354	0.889358	0.805129	0.0063775	0.0325583	1.05764	0.48268	0.73703	0.975833	0.755666	0.896756	0.661104	1.95934e-06	1.63396e-05
Tnks2	late_down	0.977041	0.588331	0.933085	0.976345	0.566412	0.858576	0.86345	0.00074281	0.00748218	0.930275	0.0862389	0.302267	0.893298	0.00830662	0.0671954	0.661184	1.17547e-15	2.94775e-13
Arhgap18	late_down	1.03164	0.64109	0.946122	0.995899	0.951918	0.986667	0.883205	0.0582682	0.151944	0.981038	0.776663	0.906584	0.935474	0.31573	0.596709	0.661189	3.09e-08	4.59757e-07
Sema3c	late_down	1.00747	0.91417	0.991796	0.993905	0.927828	0.980158	0.859033	0.0267002	0.0888802	0.973476	0.690613	0.863737	0.969784	0.649489	0.841592	0.661398	2.9484e-08	4.43623e-07
Zfp280d	late_down	0.962862	0.576989	0.931208	1.06374	0.353143	0.725389	0.844252	0.0122327	0.051647	1.05131	0.4516	0.715511	1.02304	0.731015	0.886291	0.661646	1.9896e-08	3.17263e-07
Eif2s3y	late_down	0.98673	0.846386	0.983807	1.00099	0.988404	0.99693	0.82856	0.00634188	0.0324659	0.993236	0.920521	0.970838	0.978658	0.749368	0.8934	0.661952	4.0105e-08	5.76067e-07
LOC298139	late_down	0.957795	0.503939	0.910004	1.03269	0.611079	0.877961	0.7483	1.46702e-05	0.000511841	0.999278	0.99088	0.997176	0.94632	0.38247	0.659853	0.662051	5.33749e-09	1.03278e-07
RGD1308706	late_down	1.02103	0.737553	0.962411	1.01472	0.815944	0.951432	0.806403	0.000633642	0.00671242	0.950585	0.419016	0.691815	0.966411	0.577399	0.80199	0.663247	4.37602e-09	8.72399e-08
Meox2	late_down	0.935298	0.13308	0.683691	0.957891	0.333161	0.708494	0.842949	0.000142441	0.00244938	0.937064	0.143118	0.399181	0.936159	0.131004	0.37147	0.663578	1.78262e-14	3.10977e-12
Ube3a	late_down	1.0261	0.684442	0.952314	1.05379	0.397856	0.758674	0.828485	0.00313636	0.0199011	1.0524	0.410136	0.684273	1.02527	0.687082	0.86195	0.663584	3.26736e-09	6.87612e-08
Larp7	late_down	0.921326	0.270149	0.806462	0.962054	0.608007	0.876989	0.795219	0.00191775	0.014162	0.952135	0.510872	0.754894	0.917168	0.238056	0.515839	0.663925	4.11655e-07	4.31628e-06
Arhgef37	late_down	0.877643	0.0118863	0.322119	0.902614	0.0477284	0.301895	0.859607	0.00273099	0.018182	0.902494	0.0457372	0.213406	0.786058	7.35488e-06	0.000419577	0.664269	4.41133e-12	2.76558e-10
Fam135a	late_down	0.963154	0.530879	0.920036	1.00988	0.866852	0.965572	0.76876	2.1944e-05	0.000679023	0.921933	0.168587	0.436217	0.933853	0.244221	0.523992	0.664502	7.39567e-10	1.96951e-08
Zdhhc20	late_down	1.05649	0.361359	0.85338	1.01581	0.800437	0.946543	0.830691	0.00216753	0.0153927	0.983557	0.787238	0.910861	0.985444	0.806172	0.922468	0.664756	3.40994e-09	7.12596e-08
Mpp6	late_down	0.988026	0.839707	0.983807	0.973165	0.649487	0.890247	0.805605	0.0003543	0.00463052	0.949773	0.387721	0.668145	0.894906	0.0618724	0.234912	0.664858	1.18535e-09	2.94796e-08
Ghr	late_down	1.0106	0.840708	0.983807	1.01586	0.758087	0.931987	0.839413	0.000976227	0.00890372	0.980242	0.696351	0.865137	0.937308	0.208191	0.480905	0.665523	8.03176e-12	4.71601e-10
Zfp386	late_down	1.0335	0.679416	0.95121	1.10633	0.203421	0.575054	0.794525	0.00408859	0.0239369	1.10755	0.196502	0.472585	1.0295	0.709986	0.874776	0.665708	1.91617e-06	1.60173e-05
Fyttd1	late_down	0.996893	0.96363	0.997011	1.06869	0.321312	0.698538	0.815163	0.00289906	0.0189343	1.02074	0.758647	0.897654	1.0093	0.889681	0.958968	0.665851	3.48691e-08	5.08134e-07
Per2	late_up	1.2409	0.163819	0.712117	1.26419	0.127981	0.476505	1.52575	0.00566978	0.0301232	1.32142	0.0693642	0.268452	1.53533	0.0052569	0.0492047	3.42256	1.86321e-12	1.40172e-10
Igf2	late_up	1.11648	0.152211	0.698077	1.33011	0.000248818	0.0170172	1.49459	7.65908e-07	6.06528e-05	1.58984	2.12355e-08	5.01199e-06	1.80871	1.1177e-11	1.0349e-08	2.98271	3.99793e-24	2.40615e-20
Th	late_up	0.973232	0.963796	0.997011	1.8417	0.297841	0.678613	1.04267	0.942755	0.967181	1.1846	0.77205	0.905217	6.20738	0.000482839	0.00921067	22.6185	6.08858e-10	1.66187e-08
Chrng	late_up	1.21223	0.680497	0.951424	1.9108	0.159834	0.524433	2.44624	0.0281486	0.0924486	1.94235	0.140494	0.395585	4.20298	0.000443227	0.00866091	12.8045	5.7648e-10	1.59421e-08
Flrt1	late_up	1.01006	0.971547	0.99771	1.28511	0.380255	0.744248	1.28409	0.322578	0.487186	1.46957	0.158978	0.421966	2.16234	0.00212799	0.0265289	4.33027	3.63089e-09	7.50946e-08
Runx1	late_up	1.02396	0.910231	0.990517	1.06978	0.757907	0.931977	1.24808	0.257523	0.418893	1.1082	0.628725	0.831313	2.06928	0.000267053	0.0060881	3.41775	2.17821e-09	4.86952e-08
Gria2	late_up	1.35725	0.0553532	0.54647	1.13757	0.457861	0.803042	0.780543	0.12509	0.2559	0.874512	0.457378	0.719762	0.545353	0.00220125	0.0272037	0.261947	4.25405e-08	6.05271e-07
Pinlyp	late_up	0.940352	0.686503	0.952888	1.09866	0.554703	0.8558	1.34033	0.0326272	0.102009	1.24606	0.145374	0.402337	1.81237	3.23064e-05	0.00127918	2.79381	2.21164e-12	1.60371e-10
Cdkn1a	late_up	1.05221	0.646149	0.947598	1.17548	0.142581	0.497806	1.44055	0.000954712	0.00880603	1.36402	0.0051829	0.0554055	1.69432	4.04878e-06	0.000256736	3.03257	1.10141e-16	4.57161e-14
Myh3	late_up	0.93931	0.720921	0.960931	0.927704	0.674591	0.901307	1.29615	0.118882	0.247105	0.958842	0.810925	0.922476	1.63736	0.00369953	0.0392173	3.02268	1.22078e-09	3.01735e-08
Slc10a6	late_up	1.24578	0.0827568	0.606413	0.992721	0.958587	0.987334	1.1793	0.168041	0.313112	1.21732	0.134863	0.386733	1.61471	0.000128121	0.00359486	2.13049	1.4241e-09	3.43524e-08
Klk1c7	late_up	1.32446	0.725998	0.960931	1.61095	0.557047	0.856781	2.70548	0.164168	0.30833	1.66013	0.518857	0.760346	6.00955	0.00959812	0.0738699	34.2648	9.98161e-08	1.28639e-06
Prrt4	late_up	1.21326	0.604925	0.936645	0.926685	0.856599	0.961567	1.62384	0.153361	0.293716	0.982194	0.964612	0.987391	2.14013	0.0264919	0.140489	6.56056	8.75499e-09	1.5776e-07
Mt1a	late_up	0.84277	0.565888	0.9289	1.31213	0.359612	0.728725	1.26454	0.371454	0.534909	0.940279	0.840838	0.936449	1.64425	0.0624707	0.235946	5.25451	3.29989e-10	1.01329e-08
Scn5a	late_up	1.0302	0.924582	0.993862	0.805024	0.547957	0.852885	1.17765	0.572903	0.711823	0.885397	0.720121	0.878807	1.72559	0.0606507	0.233244	5.06692	1.07163e-08	1.86405e-07
Tmem8c	late_up	0.863708	0.77661	0.972414	1.57493	0.357788	0.728153	0.978877	0.964815	0.979585	0.632224	0.418929	0.691815	2.13004	0.0980483	0.313171	5.00215	0.000124245	0.000587866
Tmem158	late_up	0.763813	0.396516	0.869863	0.578108	0.130088	0.480181	0.910166	0.743435	0.839154	0.81718	0.533198	0.769498	1.33047	0.312456	0.593988	3.35899	2.76754e-06	2.20323e-05
Hif3a	late_up	0.788369	0.393049	0.86976	1.01169	0.96659	0.990437	1.08084	0.752324	0.845471	1.09184	0.741828	0.888958	1.07419	0.78322	0.910178	3.01926	2.47546e-06	2.00499e-05
Tubb6	late_up	0.997876	0.991902	0.999621	1.00663	0.975769	0.992759	1.14161	0.500996	0.649627	0.931756	0.743629	0.890061	1.57489	0.0228143	0.128867	2.84801	2.44844e-07	2.75695e-06
Hsd11b2	late_up	1.50503	0.0837506	0.606927	1.52615	0.0868441	0.39853	1.20164	0.422969	0.582726	1.23837	0.388367	0.668418	1.18474	0.482299	0.73913	2.64491	1.10676e-05	7.30375e-05
Pnma1	late_up	0.957842	0.874222	0.984421	0.829525	0.522259	0.83931	1.37828	0.185459	0.33568	0.914199	0.749819	0.894152	1.00176	0.994718	0.997619	2.5775	6.99496e-05	0.000356259
Chrna1	late_up	0.926774	0.621335	0.940874	0.913441	0.565555	0.858576	1.18143	0.252873	0.413312	1.00882	0.954358	0.983894	1.06498	0.674067	0.854798	2.43772	1.47937e-08	2.44941e-07
Faah	late_up	1.36586	0.0883843	0.614541	1.41945	0.0721497	0.363632	1.43674	0.0360273	0.109593	1.12612	0.546717	0.7784	1.55308	0.0143309	0.0954626	2.42929	4.01892e-07	4.25094e-06
Gadd45a	late_up	0.841879	0.316307	0.826737	0.842381	0.3406	0.713597	0.873812	0.404167	0.564839	0.95319	0.78009	0.90745	1.45488	0.0196542	0.117175	2.37542	1.32745e-07	1.6189e-06
Mthfd1l	late_up	0.992143	0.935879	0.996124	0.897891	0.32307	0.6999	1.20423	0.0403438	0.118445	1.16706	0.11762	0.358702	1.45843	8.0378e-05	0.00251956	2.33702	3.30551e-16	1.07536e-13
Hmox1	late_up	1.16204	0.23603	0.781562	1.03279	0.813316	0.950474	1.26632	0.0501907	0.136986	1.18712	0.186582	0.459285	1.47914	0.00170643	0.0226465	2.2514	3.77689e-10	1.13989e-08
Lmnb2	late_up	1.01341	0.938914	0.996188	0.876113	0.499908	0.825242	0.939679	0.707594	0.812643	0.941306	0.742785	0.889465	1.26141	0.165316	0.422845	2.09164	4.09145e-06	3.08383e-05
Myog	late_up	0.91516	0.561853	0.927204	0.907493	0.539658	0.848237	1.04243	0.77305	0.859548	1.03506	0.821379	0.927045	1.23494	0.151031	0.401316	2.07738	1.00466e-06	9.2314e-06
Hdac4	late_up	1.01502	0.83481	0.983807	1.04027	0.58196	0.867324	1.15434	0.0390741	0.115902	1.14912	0.0515247	0.226702	1.18357	0.0171871	0.107438	1.99723	3.1186e-16	1.07253e-13
Ampd3	late_up	1.12169	0.333371	0.834685	1.03984	0.743488	0.925191	1.25341	0.0505767	0.137798	0.906653	0.414461	0.688594	1.39929	0.00437204	0.0438002	1.97487	4.70831e-08	6.60536e-07
Aif1l	late_up	1.01058	0.91398	0.991796	1.10473	0.321495	0.698538	1.17336	0.0813484	0.191174	1.20807	0.0535606	0.23216	1.27276	0.0113679	0.082085	1.94177	4.77236e-11	2.05353e-09
Akip1	late_up	1.00147	0.990937	0.999621	0.985284	0.915779	0.977043	1.15176	0.232682	0.391173	0.974092	0.847468	0.939778	1.41864	0.00463805	0.0451685	1.93659	6.45354e-08	8.73804e-07
Usp2	late_up	1.06363	0.431739	0.886093	1.16935	0.0437849	0.288909	1.2518	0.00428683	0.0247129	1.15135	0.0686683	0.266977	1.17335	0.0392878	0.180775	1.87868	2.62197e-12	1.83825e-10
Musk	late_up	1.02245	0.828543	0.982924	0.959594	0.70314	0.907146	1.23279	0.0309873	0.0988326	1.14667	0.186398	0.45911	1.18247	0.0958749	0.307828	1.78843	2.02939e-08	3.23119e-07
Mgst2	late_up	0.947428	0.69447	0.956117	0.872706	0.374739	0.740315	1.01315	0.917924	0.953079	0.916857	0.555342	0.782654	1.07567	0.587298	0.807466	1.75746	9.304e-06	6.28464e-05
Serpine1	late_up	1.0381	0.757336	0.967381	0.97131	0.817306	0.951432	1.16052	0.198003	0.350701	0.875304	0.291671	0.58219	1.04893	0.689704	0.863406	1.72663	5.98071e-06	4.28256e-05
Mid1ip1	late_up	1.03563	0.731879	0.96149	1.05681	0.597482	0.874075	1.14371	0.169275	0.315019	1.04758	0.652067	0.842301	1.22444	0.043243	0.192072	1.72563	1.5561e-07	1.87121e-06
Prrg4	late_up	0.875248	0.547701	0.923554	0.959847	0.861667	0.963304	0.746873	0.169678	0.315577	0.881087	0.586019	0.803365	1.40618	0.0919253	0.299947	1.71753	0.005293	0.0148478
Synj2	late_up	1.04424	0.508803	0.912464	0.987889	0.850954	0.960231	1.20343	0.00451946	0.0256365	1.11295	0.0991081	0.32568	1.06015	0.362742	0.641918	1.71106	8.51803e-13	7.53908e-11
Ptgr1	late_up	1.04079	0.76763	0.971012	0.796649	0.143642	0.499825	1.07812	0.551016	0.69335	0.983366	0.906624	0.964818	1.35863	0.0191568	0.115122	1.70427	2.92848e-05	0.00016988
Herpud1	late_up	0.994618	0.899539	0.989171	1.01142	0.786583	0.940697	1.16476	0.000443405	0.0053803	1.04887	0.256464	0.543975	1.07586	0.0828984	0.280926	1.70097	5.09686e-21	1.02251e-17
Wee1	late_up	1.04534	0.536043	0.920552	1.00941	0.897642	0.97334	0.944618	0.412322	0.572645	1.02707	0.70983	0.873194	1.01717	0.809284	0.92381	1.67145	4.57437e-11	1.98779e-09
Cntn2	late_up	1.11311	0.255747	0.798388	1.05722	0.571157	0.861423	1.06311	0.496905	0.645684	1.16908	0.102493	0.331287	1.3607	0.000976647	0.0150717	1.66463	9.44977e-08	1.22572e-06
Ncam1	late_up	1.04038	0.622932	0.94128	1.04921	0.556629	0.856689	1.14444	0.0821157	0.192563	1.05111	0.537613	0.772594	1.25985	0.00385101	0.0402846	1.65441	3.26754e-09	6.87612e-08
Nfkb2	late_up	1.02158	0.686373	0.952816	1.02549	0.643742	0.889406	1.19612	0.000545742	0.00611079	1.09069	0.104923	0.335537	1.21887	0.000212599	0.00518433	1.6445	4.84301e-16	1.49475e-13
Slc4a8	late_up	1.09647	0.447004	0.893487	1.00714	0.957228	0.987279	1.15338	0.212674	0.368339	1.06979	0.595027	0.81034	1.02378	0.848443	0.94135	1.64133	1.94065e-05	0.000118216
Phlda3	late_up	0.841008	0.0364712	0.46791	0.840216	0.0366822	0.263923	0.94063	0.435691	0.594268	0.945957	0.491527	0.743561	0.942131	0.45425	0.717843	1.61006	2.48239e-08	3.83575e-07
Stk35	late_up	1.07136	0.274177	0.809274	1.05093	0.455641	0.801559	1.16556	0.0108381	0.0472502	1.15116	0.0295022	0.163809	1.13872	0.0376401	0.176019	1.60648	2.36212e-12	1.69243e-10
Adap2	late_up	1.0869	0.448844	0.893487	0.954334	0.702497	0.907146	0.962553	0.717435	0.820189	1.11709	0.334041	0.621148	1.15831	0.179267	0.441727	1.60017	1.04647e-05	6.97087e-05
Tut1	late_up	0.967383	0.628723	0.942934	0.910458	0.189946	0.562041	1.00444	0.945968	0.969012	1.01272	0.854602	0.943778	0.969494	0.647162	0.83988	1.59746	1.28823e-10	4.57416e-09
Arrdc2	late_up	0.84597	0.217374	0.763283	0.774398	0.0889933	0.402213	0.833517	0.153284	0.293616	0.895073	0.426569	0.697637	0.845373	0.218057	0.492549	1.5919	0.000172571	0.00078416
Ackr2	late_up	0.980342	0.862366	0.984225	0.845636	0.19659	0.568873	1.30125	0.0127803	0.0533044	0.934395	0.57562	0.795584	0.974802	0.824374	0.931764	1.59131	1.93057e-05	0.000117781
Slc7a2	late_up	1.09528	0.27283	0.808881	0.979442	0.804451	0.947676	1.09677	0.250037	0.41032	1.08813	0.306992	0.595687	1.12162	0.15929	0.413494	1.58339	1.16662e-07	1.47351e-06
Map3k6	late_up	1.05687	0.584522	0.933018	0.95162	0.658889	0.893136	1.0704	0.477786	0.628518	0.795064	0.0455032	0.212707	1.05678	0.587523	0.807466	1.5785	3.81234e-06	2.9007e-05
Cys1	late_up	1.07637	0.436395	0.889071	0.914205	0.400118	0.760985	1.14793	0.122645	0.252572	0.907515	0.346548	0.63141	0.95982	0.671965	0.854022	1.5656	1.40075e-06	1.22803e-05
Atoh8	late_up	1.05631	0.608021	0.936701	1.00264	0.981553	0.99488	0.985945	0.890086	0.936749	0.923299	0.481578	0.736694	1.2236	0.0536741	0.218342	1.55569	2.1103e-05	0.000127904
Cenpq	late_up	1.1341	0.386071	0.866502	1.15954	0.338143	0.711525	1.01001	0.942613	0.967147	0.950982	0.748284	0.893161	1.15632	0.318738	0.599382	0.644343	0.00668184	0.0180862
Tob2	late_up	1.09174	0.411354	0.87902	1.01345	0.899916	0.973373	1.13522	0.222711	0.379122	1.03936	0.714894	0.875474	1.01195	0.909724	0.967822	1.54145	6.71179e-05	0.000345108
Tspan4	late_up	1.0839	0.311883	0.82371	0.977098	0.785569	0.940697	1.17089	0.0377168	0.113019	0.961465	0.636504	0.835291	1.09942	0.229723	0.506533	1.5252	1.63484e-07	1.95613e-06
Ddit4	late_up	0.962624	0.704387	0.958604	0.885429	0.264226	0.646513	1.05156	0.593706	0.728278	0.834765	0.0943381	0.31622	1.02291	0.818849	0.928281	1.52461	1.52988e-05	9.67694e-05
Chrd	late_up	1.0745	0.440035	0.89185	0.87205	0.194663	0.56686	1.10331	0.261588	0.42333	0.805001	0.0396682	0.196755	1.06299	0.511664	0.760358	1.51946	4.37367e-06	3.26183e-05
Cdkn1c	late_up	0.972346	0.680279	0.951424	0.882043	0.0875657	0.399719	1.08408	0.208846	0.364	0.952457	0.48798	0.741737	1.0532	0.437146	0.705212	1.50302	5.5391e-09	1.06338e-07
Igf2bp2	linear_down	0.598722	1.22996e-05	0.0113885	0.708056	0.00344944	0.0738807	0.576573	7.37861e-07	5.96083e-05	0.538326	1.9173e-06	0.000183163	0.471661	9.55027e-09	2.12883e-06	0.391822	1.17323e-11	6.59915e-10
Npr3	linear_down	0.655555	8.53453e-06	0.00933911	0.68441	0.000115047	0.0109041	0.507361	1.60531e-11	2.76044e-08	0.43451	4.65481e-12	5.60299e-09	0.57287	2.5484e-08	5.19916e-06	0.429773	6.12148e-14	8.77194e-12
Fam150b	linear_down	0.610576	0.00328757	0.222251	0.518494	0.000534042	0.0270371	0.553935	0.000207491	0.0032436	0.536807	0.000619528	0.013658	0.510163	0.000157741	0.00419146	0.363814	1.6843e-07	2.00732e-06
Col1a1	linear_down	0.806918	0.087292	0.612219	0.526606	8.77274e-07	0.000812289	0.506438	2.57522e-07	2.92433e-05	0.365189	1.45518e-12	2.1895e-09	0.410924	1.23085e-10	6.17324e-08	0.351767	3.64808e-13	4.06591e-11
Col1a2	linear_down	0.855953	0.154041	0.702171	0.578163	1.34415e-06	0.000951736	0.581077	1.8447e-06	0.000113973	0.428996	5.55365e-12	6.07721e-09	0.478157	6.10555e-10	2.29664e-07	0.455583	8.09945e-11	3.12478e-09
Lox	linear_down	0.942079	0.601993	0.934555	0.641334	0.000839622	0.0341437	0.735782	0.00741267	0.0358915	0.717514	0.00829984	0.0762053	0.746842	0.0144407	0.095773	0.550005	3.55938e-06	2.73416e-05
Col3a1	linear_down	0.872755	0.12919	0.68115	0.656506	5.14835e-06	0.00211836	0.566265	4.6253e-09	1.63749e-06	0.47198	2.7653e-13	5.54765e-10	0.437464	5.26188e-15	3.16686e-11	0.418019	5.11967e-16	1.54037e-13
Tfrc	linear_down	0.842536	0.0358025	0.467383	0.758573	0.000698441	0.0309086	0.446338	2.46379e-16	2.96567e-12	0.498709	1.61394e-13	4.85676e-10	0.484548	2.8307e-14	8.51828e-11	0.272371	1.65432e-27	1.99131e-23
Tmem171	linear_down	0.505736	0.00133645	0.141113	0.529615	0.00482772	0.0898841	0.468129	0.00016593	0.0027511	0.358078	4.89773e-05	0.00220802	0.379552	3.31264e-05	0.00130308	0.285209	4.17652e-07	4.37535e-06
RGD1564319	linear_down	0.759448	0.172258	0.724504	0.893324	0.58329	0.867905	0.499886	0.000843662	0.00812133	0.704572	0.105323	0.336102	0.641534	0.0346509	0.167599	0.249352	2.91239e-07	3.21914e-06
Ace2	linear_down	0.830161	0.164912	0.714733	0.880923	0.367003	0.733579	0.510631	3.43158e-06	0.000176521	0.777054	0.0760316	0.282118	0.518981	2.74439e-05	0.00114305	0.440546	2.34567e-07	2.66115e-06
Naalad2	linear_down	0.870543	0.201923	0.752255	0.696765	0.00467361	0.0883144	0.519215	8.03626e-08	1.46118e-05	0.791671	0.046751	0.215363	0.787464	0.033453	0.163489	0.460463	1.11782e-08	1.92768e-07
Pnpla3	linear_down	0.680254	0.0056651	0.239396	0.724611	0.0244136	0.209999	0.537335	1.04983e-05	0.000405025	0.489712	1.02482e-05	0.000725635	0.518391	1.20762e-05	0.000613338	0.251827	5.81293e-13	5.92968e-11
Cntn1	linear_down	0.932631	0.574863	0.930683	0.741582	0.0376632	0.267281	0.545496	1.1845e-05	0.000439338	0.731293	0.0240099	0.145114	0.828886	0.140183	0.385246	0.470715	7.50057e-07	7.13147e-06
Iqsec3	linear_down	0.980193	0.901204	0.989171	0.827184	0.288934	0.669533	0.557472	0.000833151	0.00807459	0.586359	0.00568573	0.0591012	0.613863	0.00721436	0.0618077	0.477643	9.5928e-05	0.00047034
Fam111a	linear_down	1.16097	0.211437	0.759949	1.04804	0.718756	0.914364	0.55928	1.81161e-05	0.000584621	0.818206	0.134851	0.386733	0.87333	0.28251	0.564973	0.416552	5.87705e-08	8.05719e-07
Adgrg7	linear_down	0.71186	0.0311455	0.447333	0.657582	0.0162624	0.174621	0.566021	0.00036551	0.00471559	0.574886	0.00161323	0.0258224	0.470865	3.07197e-05	0.00124503	0.539023	0.000247915	0.00107875
Nr5a2	linear_down	1.03297	0.865005	0.984225	0.877144	0.53002	0.843411	0.586968	0.0078681	0.0374804	0.664486	0.0607652	0.249585	0.670483	0.0538771	0.218872	0.41736	0.000132541	0.000621745
Hdx	linear_down	0.831236	0.0695469	0.582345	0.870155	0.203074	0.57439	0.589482	1.29269e-06	8.84095e-05	0.799324	0.0395707	0.196499	0.731005	0.00338175	0.0370056	0.487771	6.66248e-09	1.24722e-07
Adamts4	linear_down	0.777588	0.106175	0.647399	0.660319	0.0206178	0.192967	0.593983	0.000936551	0.00869405	0.634008	0.00945033	0.0821326	0.571473	0.00113577	0.0168574	0.44866	1.33539e-05	8.59576e-05
Pi15	linear_down	0.876891	0.377979	0.861931	0.814294	0.208052	0.581319	0.594381	0.000646817	0.00679977	0.806585	0.17832	0.448381	0.731588	0.0451166	0.196978	0.416563	1.57435e-06	1.35651e-05
Hopx	linear_down	1.02072	0.795946	0.975267	0.817945	0.0248532	0.21127	0.603253	2.44501e-08	6.40691e-06	0.531345	3.91347e-09	1.47208e-06	0.608008	2.10815e-07	2.78855e-05	0.454497	2.6376e-13	3.11263e-11
Opcml	linear_down	0.922613	0.482649	0.908822	0.728232	0.0187338	0.184546	0.607333	5.55155e-05	0.00128015	0.581259	0.000136493	0.00501081	0.692896	0.00371656	0.0393113	0.444863	3.17171e-08	4.69016e-07
Pcdh17	linear_down	0.850658	0.0663339	0.578625	0.888836	0.209546	0.581998	0.617109	3.24119e-07	3.33455e-05	0.783791	0.0109308	0.090553	0.629913	4.61552e-06	0.00028786	0.540444	4.98578e-09	9.74251e-08
Adamts12	linear_down	0.818136	0.000472166	0.0835803	0.738307	6.65981e-07	0.000728765	0.619567	1.51865e-13	9.13999e-10	0.679279	1.13618e-09	5.47046e-07	0.628607	1.35998e-12	1.6518e-09	0.472161	4.07702e-22	1.63584e-18
Nrk	linear_down	0.932403	0.575249	0.930704	0.759913	0.0577134	0.328617	0.622215	0.000339589	0.00448697	0.57335	0.000359871	0.0094995	0.617332	0.000776319	0.0129068	0.402843	3.47641e-08	5.07268e-07
Cep290	linear_down	1.10032	0.524803	0.91751	1.10629	0.502062	0.826476	0.6246	0.00231712	0.016197	0.887862	0.4344	0.702429	0.890091	0.436753	0.705001	0.436541	1.25687e-06	1.11901e-05
Idi1	linear_down	0.972451	0.755959	0.967069	0.875617	0.178697	0.548817	0.625592	1.66902e-06	0.00010801	0.880376	0.182698	0.453926	0.901979	0.257488	0.540258	0.601212	9.19935e-07	8.5261e-06
Zim1	linear_down	0.917698	0.208067	0.7558	0.794505	0.00104066	0.0366094	0.628358	7.27573e-10	4.60936e-07	0.644477	7.98121e-09	2.28738e-06	0.549258	1.90674e-13	4.53969e-10	0.519792	3.81426e-15	8.0703e-13
RGD1306739	linear_down	0.805294	0.00878568	0.283521	0.848389	0.0455749	0.294039	0.629352	8.93373e-08	1.46118e-05	0.772282	0.00202036	0.0299091	0.784467	0.00298884	0.0337809	0.642001	3.36761e-07	3.65518e-06
Lrrc4c	linear_down	0.894192	0.149607	0.69664	0.980846	0.811344	0.950015	0.630468	4.58152e-08	9.8478e-06	0.843115	0.0393873	0.196073	0.800207	0.00566602	0.0519743	0.505398	5.87254e-12	3.62501e-10
Dyrk2	linear_down	0.80037	0.024599	0.413889	0.829447	0.0519854	0.31458	0.634174	7.47467e-06	0.000311324	0.707311	0.000461075	0.0112804	0.639531	1.00711e-05	0.000527068	0.378049	2.8036e-16	9.92557e-14
Agt	linear_down	0.890737	0.476179	0.90604	0.782	0.173092	0.541312	0.635149	0.00632557	0.0324556	0.596948	0.00681884	0.0665141	0.699762	0.0389043	0.179632	0.563821	0.00130411	0.00449528
Dpysl4	linear_down	0.929095	0.572681	0.930133	0.699768	0.0207803	0.193751	0.636035	0.00108211	0.00952845	0.500642	4.79983e-05	0.00218847	0.5199	3.74647e-05	0.00143163	0.479347	3.3793e-06	2.60915e-05
Col5a3	linear_down	0.870849	0.0843445	0.60711	0.737705	0.00036619	0.0216175	0.643483	2.14709e-07	2.61055e-05	0.681512	1.07554e-05	0.000750313	0.69789	1.9953e-05	0.000927313	0.382428	1.36152e-18	1.02429e-15
Gimap4	linear_down	0.879863	0.0268042	0.425625	0.851626	0.00792045	0.117134	0.649398	2.64741e-11	3.54077e-08	0.812793	0.000651687	0.0140991	0.787779	6.90704e-05	0.00222895	0.546098	2.35278e-16	8.58193e-14
Ptn	linear_down	1.01464	0.870512	0.984421	0.854582	0.103241	0.433604	0.652311	7.82514e-06	0.000323681	0.810602	0.029037	0.162265	0.810074	0.0232834	0.130536	0.525744	2.40639e-09	5.30508e-08
Nr4a3	linear_down	1.44404	0.142329	0.691894	0.740736	0.283766	0.665243	0.503258	0.0123061	0.0518296	0.34223	0.00130419	0.0220559	0.489989	0.0134117	0.0914135	0.617133	0.0723817	0.131531
Obp3	linear_down	0.815308	0.149402	0.69664	0.77728	0.10692	0.440624	0.692914	0.00796808	0.0378201	0.502597	0.000102415	0.00399485	0.624177	0.00242331	0.0291112	0.554844	0.000171952	0.000781936
Lrrn2	linear_down	0.78942	0.0135206	0.333467	0.871033	0.168247	0.535331	0.80343	0.0137466	0.055788	0.523326	1.29732e-07	2.16887e-05	0.549683	1.24778e-07	1.78804e-05	0.569153	1.12602e-07	1.43125e-06
Slc37a2	linear_down	0.856274	0.0472363	0.511776	0.680517	4.52074e-05	0.00652852	0.676555	1.96961e-06	0.000119136	0.552291	7.67629e-09	2.25365e-06	0.615767	1.47538e-07	2.04564e-05	0.658516	1.16698e-06	1.05161e-05
Nrep	linear_down	1.01095	0.8769	0.984421	0.906227	0.161992	0.527951	0.77149	0.000299917	0.00413055	0.59791	2.69269e-10	1.54343e-07	0.510709	1.02048e-14	4.09452e-11	0.495658	1.07312e-15	2.80808e-13
Irs1	linear_down	0.824406	0.00434797	0.229825	0.733713	6.66608e-06	0.00211836	0.685227	9.18831e-08	1.46118e-05	0.59894	8.8611e-12	8.88843e-09	0.619104	8.74132e-11	4.78269e-08	0.542911	8.49923e-15	1.65008e-12
Kl	linear_down	0.843296	0.256629	0.799537	0.577625	0.00204897	0.0543863	0.789374	0.0967685	0.215146	0.615922	0.00420221	0.0482193	0.5394	0.000267602	0.00608908	0.521996	8.21814e-05	0.000411146
Ppp1r3c	linear_down	0.791105	0.00754096	0.27015	0.906974	0.2449	0.626273	0.780804	0.00414582	0.0241432	0.61674	1.17432e-07	2.04859e-05	0.718372	0.000158127	0.00419246	0.575967	3.72431e-09	7.63599e-08
Tyro3	linear_down	0.991831	0.932068	0.99559	0.864159	0.178559	0.548714	0.929887	0.425731	0.584992	0.634091	0.000123501	0.00464557	0.719994	0.00208867	0.0262162	0.640777	3.44621e-05	0.000195394
Ppic	linear_down	0.950836	0.503557	0.910004	0.711581	0.000131199	0.0118659	0.75778	0.000303791	0.00416485	0.644297	1.5494e-06	0.000159403	0.675978	4.32165e-06	0.000270936	0.6367	1.20902e-07	1.51278e-06
Mmp2	linear_down	0.953046	0.407362	0.876853	0.757703	4.88918e-06	0.00210182	0.824189	0.000972189	0.00889756	0.660466	1.71799e-10	1.03397e-07	0.672702	6.52327e-10	2.31267e-07	0.707292	3.06426e-08	4.56839e-07
Eln	linear_down	0.952515	0.522752	0.916989	0.774187	0.00125472	0.0417212	0.904586	0.177031	0.325134	0.660815	7.24402e-07	8.8077e-05	0.698206	8.46834e-06	0.000463334	0.762651	0.000488565	0.00191996
Slc16a3	linear_down	0.949159	0.657828	0.950045	0.957541	0.714569	0.912655	0.679045	0.00123348	0.0104046	0.661665	0.00110018	0.0199507	0.771906	0.0300047	0.152347	0.453169	7.30701e-09	1.35523e-07
Epha3	linear_down	0.740492	0.0101823	0.30394	0.713333	0.00962157	0.130569	0.712969	0.00198638	0.0144909	0.709596	0.00631079	0.0632497	0.575795	2.41949e-05	0.00104385	0.635559	0.000148595	0.000689529
Vangl2	linear_down	0.853434	0.192421	0.741411	0.968849	0.80141	0.94673	0.695941	0.00271744	0.0181318	0.708214	0.00940137	0.0818698	0.598983	0.000156464	0.00418524	0.694572	0.00365467	0.0108087
Fitm2	linear_down	0.80958	0.00367844	0.229825	0.743804	5.2154e-05	0.00688958	0.788248	0.000903818	0.00851272	0.699579	1.74918e-06	0.000175194	0.602317	1.60637e-10	7.73437e-08	0.524386	1.91344e-14	3.2903e-12
Prkg1	linear_down	0.911817	0.326981	0.830389	0.822148	0.0429127	0.286489	0.687678	0.000105907	0.00198876	0.673882	9.96724e-05	0.00393363	0.604971	1.09844e-06	0.000101707	0.473477	2.32168e-11	1.16442e-09
Asb4	linear_down	0.823896	0.00648873	0.251316	0.841065	0.0216208	0.197159	0.758598	6.65636e-05	0.00143589	0.750229	0.000213601	0.00671308	0.635688	2.30679e-08	4.87137e-06	0.624391	3.32885e-09	6.99291e-08
Raver2	linear_down	0.828604	0.0217963	0.396015	0.858778	0.0814953	0.384236	0.806865	0.0056734	0.0301238	0.746973	0.00110386	0.0199507	0.641197	1.47797e-06	0.000125284	0.659537	2.20197e-06	1.80922e-05
Sgol2	linear_down	0.885966	0.334889	0.834685	1.02606	0.83866	0.958392	0.682057	0.0023862	0.0165275	0.810079	0.107836	0.340956	0.643801	0.00108021	0.0163348	0.470461	2.56582e-07	2.87034e-06
Ubc	linear_down	0.756563	0.00540277	0.236484	0.763877	0.00574246	0.0988959	0.693282	0.000251953	0.00367028	0.679432	0.000108063	0.00415575	0.650102	2.03305e-05	0.000937619	0.584172	2.3589e-07	2.6711e-06
Tecrl	linear_down	0.997805	0.977797	0.998692	0.921802	0.304036	0.683746	0.745386	0.00027302	0.00385745	0.841115	0.0310116	0.169214	0.661388	1.29269e-06	0.00011612	0.507579	7.81166e-13	7.06985e-11
LOC100360552	linear_down	0.862948	0.0167007	0.360908	0.857938	0.0128973	0.15249	0.770238	2.7278e-05	0.000795025	0.710287	2.58268e-07	3.70092e-05	0.663531	1.48756e-09	4.59121e-07	0.585929	1.30223e-13	1.7038e-11
Calml3	linear_down	0.647633	0.073983	0.589772	0.605537	0.0723289	0.364125	0.644589	0.0552857	0.146451	0.656014	0.110044	0.344703	0.484267	0.00992329	0.0754559	0.422174	0.00183421	0.00599466
Slc26a9	linear_down	0.877041	0.288397	0.815465	0.891416	0.384121	0.747561	0.699536	0.00361101	0.0219746	0.693912	0.00967182	0.0836348	0.696481	0.0065449	0.0576306	0.433889	7.93792e-08	1.04539e-06
Nostrin	linear_down	0.930841	0.53771	0.920589	0.796143	0.0806644	0.382774	0.681004	0.00109227	0.00958281	0.726304	0.0148175	0.108359	0.855529	0.186136	0.45038	0.468922	1.30645e-07	1.59977e-06
G0s2	linear_down	0.799297	0.174227	0.726553	0.793182	0.16815	0.535314	0.75239	0.0750026	0.181396	0.71268	0.0454365	0.212561	0.740116	0.0667546	0.245296	0.474265	2.86951e-05	0.000167023
Adcyap1r1	linear_down	0.853607	0.0407832	0.484608	0.807229	0.00837145	0.120535	0.731437	5.69553e-05	0.00129296	0.777833	0.00196534	0.0293873	0.774677	0.00119515	0.0175537	0.508897	6.68304e-13	6.38442e-11
Hmgn5	linear_down	0.928804	0.569172	0.930074	1.02108	0.878383	0.968008	0.668732	0.0024943	0.01703	0.782937	0.08923	0.307314	0.991502	0.946974	0.980451	0.520346	2.01794e-05	0.000122614
Mlf1	linear_down	1.0134	0.835096	0.983807	0.893155	0.0725367	0.364409	0.731616	3.08176e-06	0.000163415	0.728129	2.13829e-06	0.000198453	0.668049	6.39301e-09	1.5493e-06	0.520434	9.03182e-17	3.88271e-14
Atp1b4	linear_down	0.88059	0.263048	0.802386	1.06697	0.560882	0.857684	0.725815	0.00466621	0.0262109	0.81818	0.0771523	0.284284	0.886864	0.280362	0.562699	0.531108	2.70731e-07	3.0174e-06
Dpp4	linear_down	1.0336	0.770604	0.971582	0.81881	0.0960222	0.417783	0.85774	0.167008	0.312082	0.863133	0.209636	0.489978	0.816124	0.0784254	0.27194	0.532826	8.32816e-07	7.82561e-06
Arsi	linear_down	0.919363	0.540666	0.921762	1.07303	0.619505	0.879473	1.02125	0.865371	0.922383	0.763927	0.0724594	0.275656	0.77755	0.0778432	0.270574	0.533535	5.77128e-05	0.000303319
LOC100910827	linear_down	0.935486	0.35626	0.849378	1.02373	0.738477	0.921718	0.702094	2.8436e-06	0.000155097	0.836095	0.0123214	0.0975743	0.825751	0.00773401	0.0642912	0.533818	8.77003e-14	1.24194e-11
Igsf10	linear_down	1.0055	0.959432	0.996772	0.694076	0.00161505	0.0485633	0.749357	0.00760938	0.0365676	0.697011	0.00162004	0.0258626	0.709711	0.00214386	0.0266863	0.538647	2.24789e-07	2.57939e-06
Creb3l1	linear_down	0.947551	0.51269	0.913312	0.877587	0.125317	0.472717	0.924627	0.32276	0.487278	0.766847	0.00243201	0.033266	0.716859	0.000138616	0.00382689	0.543215	2.41547e-10	7.87942e-09
Ntf4	linear_down	0.880875	0.253838	0.79595	0.893932	0.348716	0.721218	0.801443	0.0380519	0.11374	0.739972	0.0149677	0.10888	0.675477	0.00133544	0.018867	0.544911	2.48416e-06	2.0083e-05
Loxl2	linear_down	0.97361	0.71775	0.960931	0.829906	0.0214469	0.196466	0.775051	0.000675416	0.00697853	0.742036	0.000338205	0.009087	0.798661	0.00377422	0.0396771	0.553707	5.16738e-11	2.19013e-09
Aplnr	linear_down	0.880949	0.0801902	0.603031	0.847355	0.0226545	0.203355	0.795414	0.00149795	0.0119726	0.800731	0.00249793	0.0338981	0.733396	3.45657e-05	0.00134215	0.555445	2.46975e-12	1.75908e-10
Necab1	linear_down	0.764014	0.0430592	0.494093	0.685371	0.0131028	0.153423	0.761946	0.0296978	0.0958879	0.672295	0.0070787	0.068167	0.678617	0.00594437	0.053799	0.567503	9.89324e-05	0.000482712
Ankrd29	linear_down	1.00466	0.960498	0.996772	0.855763	0.142378	0.49767	0.696741	0.000249446	0.00365278	0.840003	0.0942364	0.316056	0.846752	0.0907407	0.297129	0.568185	4.09428e-07	4.29751e-06
Smtnl2	linear_down	1.02104	0.800689	0.975598	0.968531	0.692503	0.904614	0.924022	0.328562	0.492883	0.784479	0.00354681	0.0434536	0.752228	0.000681172	0.0117132	0.575567	1.40833e-09	3.40404e-08
Omd	linear_down	0.952549	0.573055	0.930133	0.786048	0.0087444	0.123222	0.767756	0.00229827	0.0160839	0.883371	0.158368	0.421713	0.939496	0.462732	0.723646	0.57596	1.62186e-08	2.65971e-07
Col5a2	linear_down	0.965811	0.555658	0.924968	0.811018	0.000542893	0.0270371	0.692216	1.00765e-08	3.03227e-06	0.709159	8.34278e-08	1.54496e-05	0.684551	5.14647e-09	1.29058e-06	0.577752	1.03035e-14	1.93786e-12
Itga8	linear_down	0.936558	0.466943	0.903632	0.789603	0.0133605	0.155083	0.767247	0.00329553	0.0205855	0.808661	0.0233828	0.143391	0.908216	0.280022	0.562571	0.57994	6.58904e-08	8.87162e-07
Yes1	linear_down	0.995069	0.945208	0.996309	0.90717	0.199458	0.571475	0.712916	7.9253e-06	0.000325683	0.883658	0.100018	0.327803	0.854928	0.033224	0.162568	0.584853	3.39848e-10	1.03302e-08
Dfnb31	linear_down	0.921145	0.394074	0.86976	0.806002	0.04955	0.307442	0.672838	8.94934e-05	0.00178225	0.70859	0.00214531	0.0306688	0.693952	0.000678668	0.0116869	0.587961	1.85489e-06	1.55917e-05
Bcl6b	linear_down	1.05629	0.561146	0.926886	0.802819	0.031745	0.243541	0.815337	0.0294422	0.0954215	0.81441	0.040695	0.199726	0.730189	0.00173818	0.0229162	0.592848	8.17592e-07	7.70662e-06
Lnp	linear_down	1.0339	0.632106	0.943967	1.02524	0.715468	0.913362	0.749621	5.85085e-05	0.00131639	0.882931	0.072097	0.274978	0.826151	0.00629916	0.0559851	0.593963	4.44813e-11	1.95409e-09
Slc1a1	linear_down	0.986747	0.881738	0.985457	0.891759	0.252189	0.63473	0.669162	2.76636e-05	0.000798529	0.753775	0.00606996	0.0616575	0.690785	0.000273915	0.00617437	0.595694	9.0227e-07	8.38658e-06
Dusp10	linear_down	0.726085	0.000404893	0.0764497	0.864775	0.0907153	0.405874	0.697106	5.54194e-05	0.00128015	0.687125	3.16329e-05	0.00162789	0.695902	5.22425e-05	0.00182273	0.59935	4.70072e-08	6.6024e-07
Pdgfc	linear_down	0.979412	0.729516	0.960931	0.909532	0.148926	0.507604	0.811389	0.000574962	0.00632433	0.800921	0.00102823	0.0193086	0.838077	0.00537622	0.0498564	0.59983	7.92717e-12	4.67742e-10
Lum	linear_down	1.04738	0.549054	0.92433	0.818105	0.00945538	0.129744	0.865177	0.0577804	0.150988	0.824359	0.0123372	0.0976346	0.801997	0.00439931	0.0438002	0.601572	2.21869e-09	4.93648e-08
Nrp1	linear_down	0.90506	0.0106377	0.308545	0.856229	8.55231e-05	0.00935856	0.742823	8.77306e-12	1.9805e-08	0.857887	0.000100985	0.00395945	0.890611	0.00262273	0.0307998	0.608711	6.2752e-22	1.88836e-18
Kif5b	linear_down	0.981333	0.824315	0.981463	1.0489	0.566051	0.858576	0.77764	0.00319511	0.0201359	0.973203	0.743973	0.890174	1.04457	0.599422	0.814075	0.611157	7.30296e-08	9.70262e-07
Slc39a10	linear_down	0.896819	0.0878969	0.613653	0.940473	0.330097	0.705375	0.7318	2.47402e-06	0.00014047	0.844119	0.00843998	0.0771389	0.887399	0.056784	0.225107	0.613861	1.98219e-11	1.04648e-09
Ppp2r2b	linear_down	1.14313	0.281642	0.812785	0.964348	0.795418	0.944599	1.07136	0.559822	0.700611	0.999331	0.996095	0.998667	0.8937	0.392793	0.668134	0.615456	0.00072328	0.00270797
Prpf40a	linear_down	0.999295	0.992258	0.999621	1.03445	0.637062	0.886978	0.798	0.00204438	0.0147974	1.03964	0.587125	0.803807	1.04869	0.503714	0.755163	0.617897	2.55231e-09	5.59602e-08
Cacna1g	linear_down	0.995782	0.962999	0.996772	0.803806	0.0254298	0.213877	0.831167	0.0399634	0.117758	0.710909	0.000670956	0.0143636	0.759604	0.00386999	0.0403666	0.618745	1.73379e-06	1.46969e-05
Grip2	linear_down	0.917413	0.152173	0.698077	0.889689	0.0593991	0.333017	0.8656	0.013861	0.0560865	0.802846	0.000575435	0.0130225	0.765564	2.64015e-05	0.0011158	0.618815	9.91005e-12	5.68035e-10
Rnf144a	linear_down	0.883738	0.0365936	0.46791	0.706454	1.06477e-06	0.000818498	0.861049	0.00793082	0.037724	0.840539	0.00577417	0.0596086	0.809364	0.000557159	0.010146	0.621326	1.16926e-11	6.59915e-10
Anxa10	linear_down	0.970894	0.855895	0.983807	1.03796	0.828128	0.954623	0.814862	0.186778	0.337372	0.713216	0.0673432	0.264128	0.716927	0.0577194	0.226826	0.623227	0.00674512	0.0182448
Arhgef16	linear_down	1.21827	0.0989935	0.634497	0.975456	0.853281	0.960373	0.955504	0.69557	0.804251	0.882984	0.353548	0.63673	0.867042	0.262594	0.545632	0.624402	0.000681304	0.00257
Cd93	linear_down	0.964854	0.477902	0.906144	0.905018	0.0482077	0.303645	0.746426	6.4179e-08	1.22623e-05	0.857011	0.00262911	0.0351954	0.870963	0.00630222	0.0559851	0.625343	1.02421e-14	1.93786e-12
Ndufa4l2	linear_down	0.944218	0.371763	0.860846	0.964976	0.598896	0.874379	0.780447	0.000141691	0.00243997	0.881281	0.0641989	0.257159	0.868382	0.0317057	0.158236	0.625536	5.79819e-10	1.59709e-08
Igf1	linear_down	0.990901	0.909185	0.99025	0.861738	0.0691173	0.356607	0.811964	0.00915027	0.0419288	0.822727	0.0175718	0.120421	0.87167	0.0856685	0.286418	0.627398	1.10734e-07	1.40899e-06
Itgbl1	linear_down	0.991795	0.930843	0.995549	0.738564	0.00250495	0.0624268	0.779659	0.00876306	0.0407105	0.74121	0.00257318	0.0346072	0.842119	0.0703786	0.253995	0.628084	4.69995e-06	3.4665e-05
Dot1l	linear_down	0.753552	0.00103185	0.120372	0.846205	0.0446554	0.291063	0.700797	3.3222e-05	0.000910918	0.685905	1.69311e-05	0.00102929	0.70302	4.36597e-05	0.00161303	0.628548	1.89309e-07	2.22096e-06
Vsnl1	linear_down	1.07637	0.535101	0.920291	1.20146	0.142901	0.498148	0.75002	0.0171807	0.0652766	0.924367	0.542325	0.775319	0.99838	0.989313	0.995073	0.633189	0.000629099	0.00239555
Kbtbd8	linear_down	0.869568	0.0935489	0.622521	0.890202	0.181129	0.551003	0.676675	6.09902e-06	0.00026696	0.83371	0.0358726	0.185003	0.919764	0.304085	0.585363	0.634479	6.21056e-07	6.07777e-06
Adgrl2	linear_down	0.912474	0.019244	0.386725	0.832663	8.31946e-06	0.00217699	0.759806	1.50844e-10	1.29693e-07	0.820749	1.73155e-06	0.000175148	0.827586	3.15011e-06	0.000217919	0.634792	1.62773e-19	1.50715e-16
Ugp2	linear_down	0.948323	0.463706	0.901571	0.934257	0.335321	0.709609	0.760155	0.000204498	0.00320097	0.885406	0.0867923	0.303169	0.828424	0.00898322	0.0707201	0.634988	7.175e-09	1.33693e-07
Papss2	linear_down	0.930238	0.149672	0.69664	0.86921	0.00694227	0.109175	0.753469	1.07083e-07	1.61119e-05	0.872153	0.00774481	0.0724354	0.855483	0.00212077	0.026481	0.635152	5.11309e-14	7.50564e-12
Vipr1	linear_down	1.10132	0.216529	0.761895	1.05126	0.552102	0.854258	0.754244	0.000506558	0.00586292	1.02658	0.748835	0.893421	0.901104	0.199198	0.467123	0.635609	6.86437e-07	6.63666e-06
Lgi2	linear_down	1.00323	0.969725	0.99771	1.00762	0.931608	0.981769	0.894382	0.174801	0.321922	0.90677	0.271933	0.560523	0.864225	0.0929593	0.302314	0.637555	2.0828e-06	1.72426e-05
C1qtnf3	linear_down	1.13302	0.296079	0.817821	0.932114	0.599314	0.874379	0.732732	0.0111516	0.0483718	0.789606	0.0824848	0.294883	0.725894	0.0164313	0.104372	0.640035	0.000934655	0.00339482
Mmp14	linear_down	0.960676	0.560314	0.926569	0.859934	0.0359034	0.2605	0.917298	0.195066	0.346672	0.839073	0.0143108	0.106355	0.842065	0.0138657	0.0932411	0.643218	1.04587e-08	1.82717e-07
Sncaip	linear_down	0.90012	0.107837	0.650324	0.862726	0.0358277	0.260408	0.801387	0.000603147	0.00649381	0.865141	0.03493	0.181621	0.790331	0.000616438	0.0109764	0.644986	4.21704e-09	8.47421e-08
Dynlt3	linear_down	0.959361	0.561722	0.927114	1.06303	0.383735	0.747293	0.777584	0.000524363	0.00599408	1.01165	0.868613	0.950327	1.01381	0.844244	0.940128	0.645205	1.74351e-08	2.81701e-07
Zfp91	linear_down	0.929252	0.161868	0.71055	1.00328	0.94856	0.986534	0.775039	3.14443e-06	0.000166007	0.8777	0.0117967	0.0948539	0.873848	0.00948021	0.0732259	0.645428	4.182e-13	4.57625e-11
C1qtnf9	linear_down	0.814153	1.61903e-05	0.0129922	0.852651	0.000801527	0.033384	0.715396	2.53795e-11	3.54077e-08	0.81364	1.9261e-05	0.00114774	0.809278	7.58698e-06	0.000428649	0.64636	2.30051e-15	5.128e-13
Zfp385d	linear_down	0.944017	0.401239	0.875027	0.906507	0.182763	0.553394	0.776907	0.000275023	0.00388096	0.830439	0.0122207	0.0969683	0.799699	0.00205718	0.0259497	0.649419	3.46369e-08	5.07208e-07
Fat4	linear_down	0.924405	0.197509	0.746958	0.770046	3.32669e-05	0.00541127	0.798016	0.0002659	0.00378326	0.816042	0.000964656	0.0183727	0.785944	0.00010951	0.00321507	0.651798	2.55901e-10	8.25812e-09
Nov	linear_down	1.0158	0.87193	0.984421	0.922154	0.419644	0.774613	0.990441	0.918298	0.953221	0.83543	0.0759815	0.282118	0.824302	0.0510387	0.211409	0.654901	4.55597e-05	0.000247585
Nampt	linear_down	0.921631	0.177893	0.728886	0.95552	0.439065	0.790342	0.727997	6.38749e-07	5.45293e-05	0.901506	0.0803081	0.290944	0.85036	0.0070494	0.0609143	0.658852	3.97604e-10	1.18172e-08
Mettl20	linear_down	0.829368	0.00615449	0.244888	0.819141	0.00495318	0.0909385	0.726344	3.69969e-06	0.000185555	0.710608	4.7496e-06	0.000381139	0.667692	6.59363e-08	1.08896e-05	0.658939	1.61439e-08	2.6547e-07
Ntrk2	linear_down	0.913486	0.125015	0.673686	0.867309	0.0172614	0.178937	0.814834	0.000534861	0.00604805	0.837796	0.00324851	0.0409583	0.828598	0.00159865	0.0214592	0.659889	3.03486e-10	9.3968e-09
Snai3	linear_down	1.10633	0.390651	0.869277	0.910218	0.46148	0.804932	0.963851	0.746205	0.84157	0.8915	0.363131	0.645928	0.734598	0.0154858	0.100243	0.661496	0.00120703	0.00420719
Rimbp2	linear_down	0.933101	0.18819	0.736709	0.89023	0.0383256	0.270561	0.765321	1.07912e-06	7.61203e-05	0.90336	0.0627258	0.253339	0.804416	9.68339e-05	0.00293828	0.665377	3.79175e-11	1.73541e-09
Lrrc36	linear_down	1.03721	0.554121	0.924968	1.03157	0.637273	0.886978	0.887566	0.0477697	0.132124	0.894979	0.0970486	0.321634	0.866057	0.0268301	0.141337	0.666489	1.76331e-08	2.84517e-07
Fam101b	linear_down	1.0077	0.889078	0.987804	0.854273	0.00722873	0.11177	0.832124	0.000922819	0.00860417	0.729748	5.24231e-07	7.01129e-05	0.678329	1.26993e-09	4.06923e-07	0.666666	1.73625e-10	5.90958e-09
Cyp4f1	linear_up	4.34737	0.000176516	0.0427827	2.14714	0.0726254	0.36455	3.28037	0.00194281	0.0143119	2.84113	0.0105027	0.0885922	3.90137	0.000471598	0.00905363	5.3389	1.22667e-05	7.98565e-05
Klrc2	linear_up	3.42739	0.000109745	0.0330249	2.18337	0.0213162	0.196315	2.97152	0.000401322	0.00500592	3.96231	1.88444e-05	0.00112851	3.84027	2.16246e-05	0.000976905	3.21143	0.000185185	0.000836425
Dbp	linear_up	2.43276	3.18056e-05	0.0202428	2.30777	8.02287e-05	0.00894179	3.51592	8.06323e-09	2.62317e-06	3.19701	8.90583e-08	1.61466e-05	3.31518	3.39492e-08	6.59107e-06	5.62539	1.50314e-13	1.90456e-11
Bmp7	linear_up	1.80363	6.04629e-06	0.00738089	1.39955	0.0154656	0.17032	2.44019	9.87208e-12	1.9805e-08	1.63218	0.000276	0.00804411	1.58248	0.000407151	0.00812748	2.22841	7.62414e-10	2.01254e-08
Olr91	linear_up	1.79158	0.072492	0.586721	2.93936	0.000891695	0.0348995	2.6966	0.00102145	0.00918926	3.03711	0.000432734	0.010762	4.13786	3.82674e-06	0.000248093	4.27594	1.70891e-06	1.45167e-05
Nefl	linear_up	1.1616	0.657628	0.950045	2.79603	0.0012779	0.0419131	4.04335	2.43113e-06	0.00013935	3.19294	0.000213189	0.00671308	4.62878	5.31618e-07	5.56419e-05	4.75882	2.33807e-07	2.65754e-06
Cd163l1	linear_up	2.27815	0.00473415	0.229825	2.66432	0.00113072	0.0386358	3.68274	2.75092e-06	0.000151893	5.03031	3.25974e-08	7.13409e-06	5.28202	7.0359e-09	1.66061e-06	5.998	3.77847e-10	1.13989e-08
Adcy8	linear_up	1.60492	0.054039	0.54316	2.37589	0.000507829	0.0269284	2.28876	0.000313996	0.00425228	2.57344	0.000110326	0.00420251	3.10106	2.08282e-06	0.000160637	3.75927	1.61668e-08	2.65485e-07
Stk32b	linear_up	1.37457	0.142463	0.691894	2.08142	0.00079711	0.033384	1.47046	0.0587844	0.152911	1.79949	0.00648981	0.0645248	1.73271	0.00920027	0.0719115	2.09933	0.000285069	0.00121336
Nefm	linear_up	1.20246	0.363404	0.854522	2.06035	0.000360887	0.021597	1.88932	0.000498134	0.00581576	1.88748	0.00149456	0.0243768	2.71745	2.26536e-07	2.92957e-05	2.45107	1.91583e-06	1.60173e-05
Cpne4	linear_up	1.29302	0.152596	0.69822	1.90204	0.000477636	0.026015	2.01589	2.46527e-05	0.000738171	2.63311	7.53507e-08	1.43968e-05	2.13408	1.39328e-05	0.000682846	2.7712	3.40824e-09	7.12596e-08
Nppc	linear_up	1.57668	0.00208014	0.182158	1.83784	9.03205e-05	0.00961728	2.39152	2.50081e-09	1.11635e-06	2.39256	1.61245e-08	4.04355e-06	2.47322	2.07534e-09	5.8095e-07	3.02826	5.03233e-13	5.22191e-11
Gabbr2	linear_up	1.16201	0.345269	0.84294	1.69833	0.000937618	0.035262	1.81541	3.48326e-05	0.000935893	1.76868	0.0002559	0.00768146	1.74292	0.000247093	0.00574181	2.38212	8.00111e-09	1.47037e-07
Ntsr1	linear_up	1.43814	0.0157973	0.356281	1.65062	0.00156111	0.0475776	2.43395	1.40835e-09	7.70558e-07	2.25973	1.20183e-07	2.0601e-05	2.39385	8.29895e-09	1.92105e-06	3.22131	4.8242e-14	7.19063e-12
Cpeb1	linear_up	1.41179	0.000763121	0.09772	1.63015	7.96555e-06	0.00217699	2.06851	3.48576e-12	1.04895e-08	2.02733	1.17134e-10	7.83302e-08	2.44827	1.42907e-15	1.72017e-11	2.94291	1.82098e-20	2.73989e-17
Atp2b2	linear_up	1.29788	0.052309	0.535976	1.53793	0.00160479	0.0485349	1.89537	1.9953e-06	0.000120087	1.92666	2.11271e-06	0.000198453	1.41455	0.00885328	0.0699258	2.16821	2.27479e-08	3.56997e-07
Ryr2	linear_up	1.10031	0.368958	0.857696	1.50722	0.000235442	0.0164123	1.25342	0.0236786	0.081808	1.29549	0.0184839	0.124019	1.55309	3.18634e-05	0.00127422	1.39795	0.00106546	0.00378988
Kcna6	linear_up	2.14031	0.0486936	0.519424	2.57339	0.0166893	0.176064	6.35986	2.9353e-07	3.09932e-05	2.49459	0.0173452	0.119407	3.77184	0.000331574	0.00705415	7.00485	8.29916e-08	1.0882e-06
Calb1	linear_up	1.45142	0.327286	0.830389	3.09516	0.00197262	0.053429	6.15034	9.07019e-08	1.46118e-05	5.00574	5.37698e-06	0.000423024	6.2037	1.67747e-07	2.26873e-05	6.76183	2.89039e-08	4.35671e-07
Olfm4	linear_up	3.58468	0.0418061	0.488911	4.01383	0.0265093	0.220064	4.86267	0.005702	0.0302357	3.05379	0.07535	0.281237	5.17925	0.00528169	0.0493217	7.36032	0.000514018	0.00201407
Cyp1a1	linear_up	1.29682	0.611785	0.938813	1.33152	0.590978	0.871872	3.89559	0.00196077	0.0143738	1.53281	0.407809	0.682816	1.77324	0.241474	0.520434	6.16187	4.28476e-05	0.000236261
Stmn3	linear_up	1.37915	0.498854	0.910004	3.67287	0.00318268	0.0704225	3.47621	0.00247635	0.0169555	2.45751	0.0429551	0.205973	3.45362	0.00362868	0.0388598	3.26886	0.00510856	0.0144076
Gnat3	linear_up	1.35091	0.214485	0.761431	1.84368	0.0143988	0.163204	3.34584	9.01782e-08	1.46118e-05	2.19771	0.0010887	0.0198824	3.07068	1.40151e-06	0.000123718	3.36363	1.21558e-07	1.51941e-06
Gstt4	linear_up	2.19365	0.0108328	0.312312	2.52472	0.00363551	0.0746769	3.34127	3.6915e-05	0.000970187	1.86625	0.0511297	0.225853	3.03498	0.000265889	0.00607306	2.93602	0.000293388	0.00124481
Sectm1b	linear_up	2.38365	0.00763009	0.27109	2.09738	0.0332222	0.250483	3.25022	0.000117082	0.00212888	2.19475	0.0199853	0.129669	1.99993	0.0346028	0.167599	4.22403	3.71552e-06	2.83985e-05
Ccl12	linear_up	2.67837	0.014885	0.345891	3.06556	0.00710073	0.110286	3.23311	0.00224324	0.0157629	3.78312	0.000883988	0.0173416	4.0232	0.000381283	0.00768762	3.11233	0.00356705	0.0105755
Mog	linear_up	1.81851	0.0763461	0.593675	2.51887	0.00690954	0.109175	3.20696	0.000236821	0.00352431	3.32718	0.000284122	0.00811143	3.95164	2.40269e-05	0.00104385	3.87002	2.2845e-05	0.000136537
Myh4	linear_up	1.70229	0.11655	0.661159	2.12763	0.023459	0.206329	3.15723	0.000892821	0.00843159	3.11006	0.000923772	0.0178117	2.46093	0.00773944	0.0642912	2.59277	0.00511087	0.0144108
Mmp9	linear_up	1.15834	0.767769	0.971012	2.30603	0.0785476	0.377889	3.10139	0.00796316	0.0378117	2.31476	0.072922	0.276548	3.32942	0.0062243	0.0554778	3.34765	0.00485545	0.0137907
Pdcd1	linear_up	2.01643	0.0342625	0.463206	2.26024	0.0174674	0.179933	3.09546	0.000327475	0.00436578	3.64531	8.61706e-05	0.00352801	3.17487	0.000342949	0.00716679	4.64613	1.2455e-06	1.1097e-05
Ccr6	linear_up	1.71271	0.0819785	0.604809	1.55202	0.184003	0.555517	2.71425	0.000581586	0.00635836	3.057	0.000284375	0.00811143	3.61437	1.76398e-05	0.000829415	3.15946	9.14592e-05	0.000451001
Foxq1	linear_up	1.28087	0.532866	0.920145	1.29986	0.524384	0.840936	2.69491	0.0052279	0.0284872	3.43561	0.000786798	0.0158638	2.36064	0.0196041	0.117051	4.90359	5.98614e-06	4.28256e-05
Akr1c3	linear_up	1.64787	0.113652	0.658339	1.90916	0.0439803	0.289365	2.56659	0.0012066	0.0102497	3.03167	0.000280962	0.00810326	3.23755	7.90389e-05	0.00248405	3.55224	1.53314e-05	9.69246e-05
B3galt5	linear_up	1.63074	0.205941	0.755685	1.35306	0.463745	0.806378	2.56351	0.00832223	0.0390507	2.80491	0.005959	0.0608901	2.8894	0.00389851	0.0404538	4.83439	8.49488e-06	5.80982e-05
Hcn4	linear_up	1.17841	0.31299	0.82371	1.38002	0.0602331	0.335078	2.56081	1.29684e-09	7.43337e-07	1.48523	0.0168379	0.116952	1.62236	0.00214882	0.0267204	2.54667	2.63616e-09	5.73805e-08
Tll2	linear_up	1.67188	0.00421584	0.229825	1.56543	0.0180333	0.182409	2.36936	4.77547e-07	4.56209e-05	2.16088	2.61542e-05	0.00145749	2.28991	2.93091e-06	0.000208754	3.01023	5.05303e-10	1.44474e-08
Grid1	linear_up	1.16924	0.365579	0.854626	1.40579	0.0588518	0.331958	2.25128	4.92413e-07	4.6306e-05	2.04564	3.03673e-05	0.00161027	2.7366	2.71092e-09	7.2514e-07	3.047	3.6258e-11	1.68124e-09
Anxa8	linear_up	1.83609	0.0667341	0.578625	1.14633	0.723083	0.915986	2.23878	0.00983507	0.0439594	1.52478	0.241922	0.528526	2.77944	0.00130048	0.0185354	4.96592	2.87399e-07	3.18254e-06
Zbp1	linear_up	1.86659	0.0177194	0.371814	1.93578	0.0166057	0.175679	2.1647	0.00198026	0.014455	2.68276	0.000178953	0.0059989	2.76278	8.18283e-05	0.00255173	1.94571	0.0094812	0.0242116
Fcgr3a	linear_up	1.79125	0.0463121	0.510175	1.89033	0.0353103	0.25843	2.13438	0.00573676	0.0303108	2.36231	0.00339374	0.0422445	2.79019	0.000277568	0.00619868	2.15858	0.00570606	0.0157849
Tdrkh	linear_up	1.54119	0.00271466	0.209737	1.44154	0.018007	0.182296	2.05566	2.27344e-07	2.70945e-05	2.30435	2.60006e-08	5.90508e-06	2.20327	5.78736e-08	1.0096e-05	2.06358	3.08939e-07	3.38679e-06
S1pr5	linear_up	1.40061	0.169681	0.720955	1.81046	0.0184262	0.183887	2.04807	0.00179014	0.0135049	2.23925	0.000897113	0.0175017	2.43136	0.000172602	0.00450674	1.90471	0.00586405	0.0161523
Nup210l	linear_up	1.04033	0.841552	0.983807	1.04213	0.84689	0.959564	2.04693	4.92271e-05	0.00117336	2.1896	3.59839e-05	0.00179726	2.03508	0.000118078	0.00340841	2.88738	5.7817e-09	1.10294e-07
Dpp6	linear_up	1.22901	0.405565	0.876853	1.35764	0.239615	0.620229	2.03363	0.00149971	0.0119788	1.57576	0.0710113	0.271897	1.92592	0.00577862	0.0526949	2.32282	0.000212966	0.000946627
Dab1	linear_up	1.12665	0.527642	0.919401	0.989071	0.957867	0.987284	2.01863	4.72558e-05	0.00113764	1.47607	0.0411703	0.201082	1.51421	0.0238076	0.132183	1.479	0.0281324	0.0602008
Rtel1	linear_up	1.54944	0.00214343	0.183122	1.52756	0.00356147	0.0746769	2.00784	7.99762e-07	6.2108e-05	1.4914	0.00533237	0.0564518	1.69016	0.000199449	0.00496027	1.92806	3.5407e-06	2.72154e-05
Gjb2	linear_up	1.3447	0.177505	0.728886	1.4301	0.121413	0.466616	1.98255	0.000585993	0.00637087	1.62052	0.0300509	0.165734	1.89995	0.00230309	0.0282106	2.16242	0.000163935	0.000750297
Dnajc6	linear_up	1.18269	0.375221	0.861719	1.72058	0.00446314	0.0859565	1.96847	8.70385e-05	0.00175304	2.05304	9.76298e-05	0.00387845	2.58629	1.44239e-07	2.04259e-05	2.91639	2.10555e-09	4.79839e-08
Rgs16	linear_up	1.7337	0.000308523	0.0654741	1.46722	0.0187619	0.184546	1.95551	5.46292e-06	0.000247207	1.65727	0.00129416	0.0219861	1.54622	0.00458501	0.0449062	2.42959	5.28368e-09	1.02415e-07
Tacr2	linear_up	0.920954	0.708623	0.960005	1.66906	0.0165531	0.175679	1.9489	0.000524065	0.00599408	2.11301	0.000281042	0.00810326	2.53608	3.34861e-06	0.00022799	3.14932	6.78509e-09	1.2682e-07
Cd247	linear_up	1.65738	0.0286552	0.430566	1.64416	0.0426674	0.285962	1.92749	0.00294947	0.0191081	1.83097	0.0106535	0.0891255	2.14839	0.000801462	0.0131644	2.1045	0.000861816	0.00315885
Kcnh1	linear_up	1.25102	0.0589573	0.555019	1.35422	0.0149449	0.166302	1.92197	2.47217e-08	6.40691e-06	2.0263	1.24637e-08	3.31438e-06	1.76235	2.06785e-06	0.000160637	2.20399	8.25742e-11	3.17222e-09
Chrnd	linear_up	1.07751	0.551715	0.924968	1.2318	0.0994564	0.42457	1.92102	2.54344e-07	2.92367e-05	1.73916	1.47473e-05	0.000929392	1.81339	2.71249e-06	0.000196688	3.55706	7.0165e-18	4.22288e-15
Klrc1	linear_up	1.24193	0.398972	0.872852	1.82535	0.0202938	0.19174	1.91829	0.0056813	0.0301525	3.03058	7.37354e-06	0.000541191	2.63546	6.49225e-05	0.0021469	2.66179	3.76562e-05	0.000211018
Henmt1	linear_up	1.50111	0.0883753	0.614541	1.1909	0.498352	0.824269	1.89712	0.00415064	0.0241432	1.67719	0.0325434	0.1741	1.75808	0.0162118	0.103469	2.52359	4.16074e-05	0.000230054
Abca4	linear_up	1.57274	0.00838843	0.28199	1.4229	0.0566654	0.326199	1.89247	8.95788e-05	0.00178225	2.0802	3.1122e-05	0.00162789	1.74662	0.00106711	0.0161569	1.57114	0.00641139	0.0174602
Rnf39	linear_up	1.08177	0.644488	0.94644	1.15676	0.419432	0.774342	1.89003	3.83064e-05	0.00099249	1.7089	0.00124541	0.0213924	1.59644	0.00386024	0.0402998	1.7854	0.00022688	0.000999252
Mdga2	linear_up	1.52995	0.0766087	0.593675	1.75506	0.0228529	0.204322	1.88794	0.00475758	0.0266235	2.04789	0.00304013	0.039138	2.10695	0.00142076	0.0196571	2.08414	0.00129043	0.00445709
Tmem100	linear_up	1.13624	0.379902	0.861931	1.15639	0.3376	0.711525	1.88047	6.75906e-06	0.000292549	1.54977	0.00265645	0.0354105	1.66046	0.000386074	0.00775821	2.03583	6.92686e-07	6.67769e-06
Cxcr6	linear_up	1.44994	0.0726991	0.586721	1.28718	0.260781	0.644233	1.86693	0.00123294	0.0104046	1.66942	0.0151016	0.109053	1.78034	0.00461043	0.044967	1.9515	0.000724836	0.00271295
Grem2	linear_up	1.11885	0.592469	0.933085	1.14543	0.543333	0.851289	1.86039	0.00123539	0.0104135	1.53192	0.041016	0.20081	1.51448	0.0413617	0.186738	1.61746	0.0145454	0.0347871
Stmn2	linear_up	1.2233	0.419505	0.882332	1.49315	0.116908	0.459122	1.85997	0.00569179	0.0301948	2.52953	0.000102871	0.00399485	2.77634	1.21803e-05	0.000616025	2.17677	0.000698222	0.00262395
Irx3	linear_up	1.10751	0.513358	0.913515	1.58133	0.00430153	0.0841912	1.84199	2.21554e-05	0.000683807	1.03131	0.853065	0.942915	1.62043	0.00143193	0.0197108	1.89269	1.51148e-05	9.57058e-05
Abcb1b	linear_up	1.46384	0.0259176	0.42173	1.17769	0.39125	0.753854	1.83343	0.000179947	0.0029018	1.70506	0.00242798	0.033266	2.38726	2.73509e-07	3.30777e-05	3.15777	2.19442e-11	1.11925e-09
Panx2	linear_up	1.1804	0.349685	0.846675	1.41175	0.0612923	0.337809	1.82667	0.000233843	0.00350531	1.14991	0.45185	0.715706	1.89616	0.000177956	0.00461244	2.15286	4.07983e-06	3.077e-05
S100a9	linear_up	0.836829	0.466345	0.903442	1.2084	0.434236	0.785763	1.82512	0.00315942	0.0199842	1.26307	0.318893	0.606975	1.57822	0.0368224	0.173748	1.62975	0.0218003	0.0487209
Rnf43	linear_up	0.89669	0.637883	0.944892	1.33755	0.206019	0.578981	1.81568	0.00276454	0.0183546	2.37494	4.33757e-05	0.00200813	1.61873	0.0218193	0.12532	1.96921	0.000762009	0.00283797
Fxyd6	linear_up	1.32492	0.00472929	0.229825	1.2881	0.0128694	0.15247	1.80812	6.00269e-09	2.06441e-06	1.48624	9.67002e-05	0.00385424	1.44405	0.000212182	0.00518433	1.59101	3.10443e-06	2.42808e-05
Crb1	linear_up	1.26235	0.206953	0.7558	1.1687	0.430726	0.782353	1.80719	0.000528657	0.00600325	1.64178	0.00687794	0.0669279	2.2376	6.61242e-06	0.000382662	1.60682	0.00688036	0.0185651
Sec1	linear_up	1.01625	0.948743	0.996309	1.84963	0.0113621	0.142762	1.79734	0.00822059	0.038715	1.58817	0.0564499	0.239268	1.90874	0.00519656	0.0487917	3.06662	5.60758e-07	5.60153e-06
Cd6	linear_up	1.05224	0.759801	0.968314	1.38615	0.0560253	0.323753	1.77929	0.000182372	0.00293053	1.57301	0.00567437	0.0590341	2.053	6.82442e-06	0.000391169	1.46338	0.0144303	0.0345597
Chrna4	linear_up	1.07361	0.534133	0.920291	1.20078	0.126517	0.473642	1.77191	1.20201e-07	1.76446e-05	1.43634	0.00162441	0.0258696	1.49661	0.000294281	0.00646398	1.76212	2.32984e-07	2.65068e-06
Cxcr2	linear_up	1.0807	0.741686	0.962804	1.48979	0.0925484	0.409311	1.76067	0.00689953	0.0344317	2.13878	0.000689978	0.0146996	2.12299	0.000553892	0.0101325	1.94269	0.00184789	0.00603282
Shc2	linear_up	1.20529	0.0415582	0.488035	1.28204	0.0107033	0.139584	1.76034	6.50328e-10	4.34889e-07	1.40384	0.000345723	0.00924772	1.64609	1.04082e-07	1.56604e-05	1.70621	6.86465e-09	1.28108e-07
Sphkap	linear_up	1.08653	0.680791	0.951424	1.55704	0.027614	0.223684	1.75201	0.00175067	0.013312	1.87898	0.00119838	0.0208754	2.10988	6.86887e-05	0.00222859	2.59619	2.12616e-07	2.46794e-06
Tnfsf13b	linear_up	0.938404	0.757081	0.967381	1.21091	0.350954	0.723734	1.74831	0.00156958	0.0123565	0.968561	0.878886	0.953178	1.60852	0.0112565	0.0816235	1.75089	0.00194492	0.00630813
Slc6a11	linear_up	1.27375	0.155655	0.704509	1.38409	0.0709791	0.360801	1.72992	0.000487031	0.0057362	1.80655	0.00055575	0.0127178	1.55807	0.00775532	0.0642912	1.79783	0.000271726	0.00116522
Dnph1	linear_up	1.14744	0.472135	0.904379	1.32197	0.156108	0.520273	1.72421	0.0018119	0.0136056	1.363	0.105098	0.335906	1.53762	0.0196352	0.11712	1.87249	0.000458469	0.00182061
Duox2	linear_up	1.12566	0.447295	0.893487	1.0345	0.842743	0.958662	1.71552	0.000160666	0.00268603	1.19392	0.267828	0.556313	1.20316	0.227801	0.504145	1.54196	0.00281112	0.00861002
Eps8l2	linear_up	1.14891	0.161094	0.71055	1.12688	0.256211	0.63883	1.69002	8.61793e-08	1.46118e-05	1.24112	0.0333564	0.176644	1.3471	0.00247367	0.0295099	1.74885	2.31486e-08	3.62341e-07
Rmrp	linear_up	1.21887	0.0244448	0.413889	1.11687	0.19473	0.56686	1.68434	2.68539e-08	6.69669e-06	1.08616	0.331097	0.618395	1.13515	0.136914	0.380045	1.81814	5.06882e-10	1.44582e-08
Nrg2	linear_up	1.35401	0.0413039	0.486909	1.34038	0.0661788	0.349485	1.68032	0.000209709	0.00326978	1.66699	0.000838755	0.0167949	2.09342	6.21149e-07	6.14048e-05	2.20072	6.56604e-08	8.86047e-07
Sytl1	linear_up	1.57706	0.031607	0.449708	1.00829	0.972564	0.991864	1.67841	0.0102221	0.0452699	1.70526	0.0149949	0.108896	1.44246	0.086919	0.289018	2.6	3.08075e-06	2.41583e-05
Nrg1	linear_up	1.16555	0.442567	0.89223	1.13657	0.546425	0.852536	1.6759	0.00450601	0.0255844	1.48298	0.0479014	0.217423	1.31075	0.166358	0.424517	2.06054	9.99456e-05	0.00048726
Sh2b2	linear_up	1.04338	0.712237	0.960115	1.22922	0.0751361	0.37054	1.67251	6.94157e-06	0.000297351	1.28125	0.0306335	0.167989	1.6978	5.2378e-06	0.000324986	2.16269	2.26726e-10	7.45657e-09
Adra2a	linear_up	1.16382	0.134716	0.684496	1.40721	0.00133166	0.0429738	1.66344	2.29857e-07	2.71254e-05	1.40846	0.0010019	0.0189323	1.7438	6.41699e-08	1.08791e-05	2.06604	4.26838e-12	2.70413e-10
Sln	linear_up	1.06834	0.485708	0.908822	1.21619	0.0425671	0.285538	1.65832	1.46308e-07	2.00126e-05	1.41723	0.000297716	0.0082954	1.31342	0.00366861	0.0390614	2.11843	5.22492e-13	5.37541e-11
Aknad1	linear_up	1.44933	0.00528285	0.23565	1.5067	0.00360769	0.0746769	1.65135	8.2003e-05	0.00169309	1.68911	0.000136186	0.00501081	1.50809	0.00207691	0.026123	2.29924	5.0323e-10	1.44223e-08
Ass1	linear_up	1.33431	0.0405138	0.483794	1.19329	0.248749	0.632085	1.64682	0.000165816	0.0027511	1.52482	0.00360014	0.0436572	1.66754	0.000230443	0.00551459	2.15178	2.47018e-08	3.8218e-07
Tfcp2l1	linear_up	1.26019	0.0184557	0.379447	1.33475	0.00541238	0.0965168	1.63573	3.17945e-07	3.29923e-05	1.41934	0.000579476	0.0130377	1.62028	1.26214e-06	0.000114228	1.54265	7.2302e-06	5.06111e-05
Per3	linear_up	1.41657	0.00191585	0.177393	1.39019	0.00301025	0.0678545	1.63183	1.29016e-05	0.000463573	1.61103	2.51021e-05	0.00141912	1.60874	2.35724e-05	0.00103555	2.79827	2.20603e-15	5.01018e-13
Ccl21	linear_up	1.04572	0.698049	0.957138	0.896374	0.33564	0.709781	1.63066	3.96093e-05	0.00101442	1.11341	0.342155	0.626681	0.957132	0.697586	0.867622	1.63522	3.55979e-05	0.000200887
Anks1b	linear_up	1.36952	0.0974662	0.63067	1.58144	0.0212637	0.196058	1.63015	0.00590937	0.0308729	1.89246	0.000803013	0.016149	2.26388	9.48871e-06	0.000505127	1.91344	0.000345898	0.00143372
Gpr132	linear_up	1.67381	0.00418097	0.229825	1.24221	0.269412	0.651972	1.62581	0.00434986	0.0249092	1.45068	0.0460102	0.213823	1.90768	0.000279049	0.0062087	1.86787	0.000299369	0.00126394
Dkk2	linear_up	1.1562	0.291583	0.815472	1.20024	0.188928	0.560129	1.61725	0.000374657	0.0047925	1.80987	2.33529e-05	0.00135612	1.46598	0.00484408	0.0467213	1.51832	0.00200003	0.00646638
H19	linear_up	1.05098	0.544915	0.922096	1.3193	0.000827203	0.0338675	1.61202	8.33652e-08	1.46118e-05	2.03004	2.15639e-13	5.19129e-10	2.03395	2.26287e-13	4.53969e-10	2.39569	3.33323e-17	1.60488e-14
Ctnnd2	linear_up	1.07154	0.714736	0.960931	1.47122	0.0439978	0.289365	1.60773	0.00525929	0.0285806	1.67651	0.00523585	0.0557002	1.81067	0.000929179	0.0146012	2.12333	1.57109e-05	9.89597e-05
Rasgrf1	linear_up	1.30126	0.0423813	0.491238	1.37314	0.0204791	0.192967	1.60383	0.000113054	0.00207443	1.42639	0.00772144	0.0724354	1.28261	0.0541786	0.219726	1.46065	0.00220687	0.00702753
Cd2	linear_up	1.30079	0.135137	0.685326	1.12676	0.534791	0.844963	1.5985	0.00405452	0.023749	1.60558	0.00750461	0.0711283	1.79304	0.000624891	0.0110866	1.63726	0.00320949	0.00965334
Wnt5b	linear_up	1.19927	0.245925	0.789534	1.22135	0.23439	0.613872	1.59725	0.0011989	0.0102059	1.54212	0.00669408	0.0658306	1.60044	0.00211549	0.0264425	1.70108	0.000349738	0.00144667
Tjp3	linear_up	1.12261	0.568549	0.929794	0.73216	0.180333	0.550373	1.59484	0.0113057	0.0488817	1.33565	0.156064	0.418165	1.74672	0.00389543	0.0404538	1.43216	0.0583198	0.109979
Ttyh1	linear_up	1.31521	0.0331501	0.457344	1.44088	0.00688365	0.109121	1.59356	0.000120613	0.00217338	1.81761	5.51552e-06	0.000431106	1.92503	3.47171e-07	4.01817e-05	1.96768	7.82999e-08	1.03571e-06
Lgi1	linear_up	1.40171	0.000773101	0.0979559	1.38172	0.00162309	0.0485999	1.5909	2.62323e-06	0.000146864	1.61241	3.69037e-06	0.000310561	1.68607	3.19282e-07	3.76784e-05	1.89886	7.00723e-10	1.89117e-08
Abcc8	linear_up	1.08882	0.496999	0.910004	1.24084	0.102664	0.432238	1.58987	8.94112e-05	0.00178225	1.50691	0.00119051	0.0207985	1.4682	0.00180514	0.0235744	1.27156	0.046117	0.0905564
LOC102723236	linear_up	1.13348	0.0260881	0.42173	1.11287	0.0497136	0.307817	1.58329	1.1871e-12	4.76302e-09	1.11106	0.0536127	0.232204	1.11895	0.0404518	0.18421	1.44068	2.42137e-09	5.31862e-08
Gtf2a1l	linear_up	1.31987	0.0872151	0.612219	1.50394	0.0165737	0.175679	1.57738	0.00287252	0.0188223	1.83163	0.000252766	0.00760636	1.84142	0.000132293	0.00368952	1.71304	0.000505605	0.00198175
Gpr68	linear_up	1.172	0.229618	0.774765	1.27886	0.0758556	0.372003	1.57252	0.000215499	0.00334274	1.30147	0.049037	0.220905	1.50472	0.00143884	0.0197709	1.30819	0.0321628	0.0674937
Tonsl	linear_up	1.32856	0.0384522	0.473606	1.22964	0.159143	0.524143	1.5717	0.000472136	0.00561571	1.28537	0.077399	0.284909	1.31454	0.0456229	0.197754	1.64413	0.000150572	0.000697091
Mmp11	linear_up	1.41395	0.000664228	0.095704	1.16486	0.167138	0.533929	1.56143	5.22266e-06	0.000239031	1.74785	1.77823e-07	2.81639e-05	1.62651	2.23823e-06	0.000169444	1.70807	1.08259e-07	1.38196e-06
Oas1k	linear_up	1.12481	0.442307	0.89223	1.52921	0.00702464	0.10967	1.55953	0.00193097	0.0142508	1.40685	0.0277217	0.158441	1.8177	6.3439e-05	0.00212537	3.13102	3.3611e-13	3.85169e-11
Wnt16	linear_up	1.19643	0.128705	0.680854	1.1294	0.333721	0.708966	1.55293	9.91049e-05	0.00190259	1.5012	0.000735362	0.0153141	1.61957	4.10023e-05	0.001528	1.43599	0.00155758	0.00522099
Cadps	linear_up	1.25631	0.029709	0.437131	1.37863	0.00357627	0.0746769	1.55126	1.14798e-05	0.000430474	1.85469	2.05388e-08	4.94452e-06	1.77823	6.38908e-08	1.08791e-05	2.09556	7.6521e-12	4.53736e-10
Shank1	linear_up	1.11837	0.402398	0.87532	1.44606	0.00731929	0.112807	1.54999	0.000341588	0.0045035	1.46647	0.0046515	0.0518284	1.63166	0.000152994	0.00411068	1.92955	2.34294e-07	2.66057e-06
Sgsm1	linear_up	1.20055	0.0622299	0.564903	1.22651	0.0509202	0.310904	1.54434	4.16612e-06	0.000203852	1.48406	9.80171e-05	0.00388103	1.32711	0.00384969	0.0402846	1.53699	7.50104e-06	5.23117e-05
Itgb2	linear_up	1.29076	0.13758	0.687586	1.30712	0.135392	0.487209	1.54228	0.0079492	0.0377603	1.37585	0.067785	0.265151	1.71056	0.00142699	0.0196755	1.56149	0.0071057	0.0190451
Csf3r	linear_up	0.95904	0.802546	0.975949	1.10907	0.556735	0.856689	1.5364	0.00363709	0.0220476	1.45438	0.021496	0.136398	1.94578	1.74149e-05	0.000828034	1.78964	0.00012245	0.000580973
Wfdc2	linear_up	0.836437	0.333442	0.834685	0.901585	0.594014	0.873237	1.53097	0.00720056	0.035233	1.6983	0.00199849	0.0296619	1.71026	0.00119885	0.0175768	2.25604	5.98251e-07	5.90258e-06
Aoah	linear_up	1.34248	0.0494963	0.522741	1.48446	0.0127268	0.151675	1.52583	0.00258144	0.0174619	1.3196	0.0757696	0.282118	1.87891	1.99503e-05	0.000927313	1.57803	0.0014887	0.00503214
Kcnn4	linear_up	1.24238	0.0790395	0.599873	1.40472	0.00923083	0.127276	1.52108	0.000277964	0.00391328	1.37776	0.0116503	0.0939909	1.62837	6.30307e-05	0.00211928	1.32622	0.0171567	0.039968
Junb	linear_up	1.18492	0.149211	0.69664	1.10557	0.403996	0.763593	1.52069	0.000286031	0.00398796	1.13572	0.282438	0.570804	1.39989	0.00387757	0.0403856	1.46942	0.000897964	0.0032744
Llgl2	linear_up	1.06226	0.377226	0.861931	1.11201	0.140774	0.495612	1.50562	3.34672e-09	1.2995e-06	1.41116	1.66696e-06	0.000170044	1.33438	2.93888e-05	0.00120324	1.47943	1.93047e-08	3.09415e-07
Dlx3	linear_up	1.59723	0.396458	0.869863	1.32869	0.628663	0.88307	2.45424	0.079666	0.188619	4.75004	0.00244014	0.0333394	3.08246	0.0286349	0.147487	3.28969	0.017097	0.0398754
Gzmb	linear_up	1.35959	0.387791	0.867552	1.32031	0.456881	0.802374	1.77807	0.0786274	0.186754	3.28264	0.000349937	0.00931823	2.71101	0.0022396	0.0275364	2.29473	0.0104783	0.026304
Pcdh15	linear_up	1.05746	0.89008	0.987804	1.9298	0.0892393	0.402458	2.3572	0.0144795	0.0577501	2.92437	0.00322634	0.0407935	2.56834	0.00933771	0.0725149	5.259	1.76553e-06	1.4903e-05
Apod	linear_up	1.04746	0.836205	0.983807	1.32079	0.218044	0.590348	1.67926	0.0119152	0.0506345	2.23344	0.000199641	0.00644257	2.86457	8.89264e-07	8.49529e-05	3.10923	1.20839e-07	1.51278e-06
Chd5	linear_up	1.10465	0.709777	0.960005	1.40393	0.211105	0.583002	1.71841	0.025678	0.0865546	2.10923	0.00382627	0.0453315	1.90637	0.0104227	0.0780698	2.7676	3.10959e-05	0.00017892
Oas3	linear_up	1.32841	0.228911	0.774359	1.3523	0.226684	0.602604	1.42197	0.114796	0.241615	1.94837	0.00425892	0.0486382	1.96701	0.00297905	0.0337159	2.06613	0.00104767	0.00373212
Pdzd7	linear_up	1.11554	0.534535	0.920291	1.01971	0.918072	0.977396	1.39234	0.0408177	0.119113	1.91621	0.000158046	0.00548242	1.52772	0.0121975	0.0862639	1.36516	0.0610905	0.114282
Mx1	linear_up	0.990012	0.963209	0.996772	1.34912	0.169294	0.535725	1.35459	0.121674	0.251131	1.89092	0.00205372	0.0301104	1.97793	0.000704732	0.0119952	1.34884	0.134103	0.217753
Fam122b	linear_up	1.1454	0.265026	0.802719	1.22616	0.112837	0.453041	1.39691	0.00325067	0.0203793	1.84732	7.71608e-07	9.10573e-05	1.63994	3.74223e-05	0.00143163	1.22364	0.0846621	0.1496
Kcnj3	linear_up	0.9833	0.892602	0.988429	1.1041	0.436203	0.787783	1.42834	0.00258221	0.0174619	1.81841	2.19633e-06	0.000200282	1.30815	0.0263169	0.140105	1.49662	0.000775765	0.00288206
Oas1a	linear_up	1.02505	0.895518	0.988698	1.2347	0.283415	0.665156	1.24901	0.197701	0.350372	1.81033	0.00108167	0.0198402	1.54587	0.0149923	0.0983444	1.48337	0.0227625	0.0505707
Actc1	linear_up	1.08576	0.663555	0.950542	1.61156	0.0110563	0.14119	1.23941	0.23765	0.396534	1.77958	0.00211734	0.0304862	1.97109	0.000290268	0.00638749	2.40124	4.23094e-06	3.1711e-05
Slc35f1	linear_up	1.29665	0.00484012	0.229825	1.33254	0.00305699	0.0685771	1.43063	5.09967e-05	0.00120362	1.77434	4.84474e-09	1.69688e-06	1.76099	3.06455e-09	8.01913e-07	1.40032	0.000178969	0.000810784
Cdkn2b	linear_up	1.01791	0.929393	0.995244	1.59775	0.0187404	0.184546	1.24601	0.22599	0.383024	1.76177	0.00296209	0.038504	2.28384	7.49994e-06	0.000425834	2.15437	2.36875e-05	0.000141222
Nod2	linear_up	1.36268	0.0763076	0.593675	1.55757	0.0152884	0.169142	1.49773	0.0135121	0.0551989	1.72616	0.00200095	0.0296619	1.8026	0.000540254	0.009977	1.39043	0.0483294	0.0942701
Oasl	linear_up	1.03834	0.818525	0.979383	1.10555	0.564537	0.858576	1.20893	0.208665	0.363786	1.6954	0.000942224	0.0180311	1.43485	0.0209665	0.122152	1.44215	0.0160771	0.0378486
Sh3rf2	linear_up	1.23801	0.00523711	0.23565	1.18283	0.0283335	0.227064	1.44046	2.11191e-06	0.000126473	1.66758	5.73618e-10	3.08193e-07	1.42149	5.79251e-06	0.000354946	1.72444	3.86468e-11	1.75552e-09
Cth	linear_up	1.5218	0.0015345	0.152651	1.13855	0.377986	0.742707	1.48124	0.00195429	0.014335	1.61716	0.000482166	0.0116057	1.62495	0.000257311	0.00591079	1.73545	2.22898e-05	0.000133617
Mctp2	linear_up	1.27324	0.0655823	0.576215	1.25271	0.112251	0.451742	1.46686	0.00194776	0.0143227	1.58458	0.000651435	0.0140991	1.51538	0.00141272	0.0195836	1.42878	0.00493009	0.0139763
C4b	linear_up	1.26891	0.0780145	0.597249	1.16606	0.246584	0.628974	1.48632	0.00314203	0.0199161	1.56943	0.000886027	0.0173416	1.50378	0.00241945	0.0290939	1.68068	0.000144992	0.000674367
Tg	linear_up	0.888861	0.441796	0.89223	1.15318	0.357142	0.727917	1.10077	0.484639	0.634205	1.56047	0.00232219	0.0324648	1.55688	0.00182623	0.0237134	1.78543	2.62756e-05	0.00015458
Lnc001	linear_up	1.21138	0.205846	0.755685	1.3239	0.0799349	0.380949	1.36141	0.0306349	0.097992	1.56035	0.00378788	0.0450912	1.73249	0.000212386	0.00518433	2.01637	1.66284e-06	1.41795e-05
Rspo3	linear_up	1.09137	0.299249	0.819435	1.25733	0.00969323	0.130951	1.45305	4.95044e-06	0.000230071	1.56027	4.60459e-07	6.29834e-05	1.55507	2.80828e-07	3.34686e-05	1.49604	1.39778e-06	1.22632e-05
Il17rc	linear_up	1.14275	0.106786	0.64777	1.18034	0.0611215	0.337526	1.29894	0.000887256	0.00840206	1.53139	9.50199e-07	0.000107669	1.36171	0.000198161	0.00494869	1.7001	3.83459e-10	1.15392e-08
Izumo1	linear_up	1.22504	0.120894	0.668712	1.45061	0.00706931	0.110224	1.46003	0.00201714	0.0146355	1.52738	0.00157686	0.0253753	1.60687	0.000243882	0.00572243	2.10497	5.85111e-09	1.11263e-07
RT1-CE5	linear_up	1.38115	0.0098803	0.301086	1.22213	0.135169	0.487163	1.39973	0.00454935	0.0257818	1.50606	0.00143063	0.0237196	1.55137	0.000416466	0.00824507	1.54697	0.000330535	0.00137765
Enpp5	linear_up	1.13846	0.0698149	0.582345	1.26437	0.00156546	0.0475845	1.3265	5.69281e-05	0.00129296	1.50314	8.25058e-08	1.54496e-05	1.41458	2.23151e-06	0.000169444	1.40283	2.66847e-06	2.13141e-05
Pcdh11x	linear_up	1.17645	0.23775	0.782404	1.03029	0.845676	0.959235	1.36534	0.0153031	0.0601579	1.50261	0.00353055	0.0433645	1.56183	0.000959932	0.0148901	1.46132	0.0039387	0.0115353
Pde6a	linear_up	1.35425	0.559783	0.9262	1.59327	0.378401	0.743278	0.834745	0.730226	0.830395	2.44508	0.0733591	0.27707	4.69487	0.000840063	0.0136368	4.53532	0.000895711	0.00326717
Sox14	linear_up	1.87192	0.218962	0.764538	1.24589	0.700064	0.906728	2.05867	0.140752	0.277151	1.89063	0.223909	0.507474	3.77572	0.00532761	0.0495789	6.31574	5.91396e-05	0.00030991
Blk	linear_up	2.13402	0.00837004	0.28199	1.55824	0.156303	0.520431	1.82511	0.0331636	0.10315	2.19833	0.00785839	0.0730039	3.57701	6.21212e-06	0.000370175	2.01817	0.0128083	0.0312598
Spta1	linear_up	1.46519	0.131711	0.681257	1.92285	0.0111715	0.141698	1.56468	0.0622351	0.159451	1.40666	0.191014	0.465159	3.46454	3.38845e-07	3.95988e-05	1.76957	0.0183241	0.0421547
Olr300	linear_up	1.52954	0.262299	0.802158	1.9391	0.0815522	0.384236	2.16409	0.0260716	0.0874893	2.6989	0.00607738	0.0616808	2.89147	0.00256813	0.0302768	2.23341	0.0217675	0.0486746
A2m	linear_up	1.03529	0.918646	0.992574	1.65181	0.132051	0.483243	1.36253	0.310307	0.475453	2.01303	0.0272044	0.156904	2.74446	0.00085279	0.0137601	3.41712	3.32746e-05	0.000189464
Slc2a6	linear_up	1.18067	0.617705	0.940002	0.915057	0.806438	0.947958	1.84666	0.042627	0.122899	1.58653	0.159305	0.422314	2.49365	0.00305602	0.0342507	4.42332	7.09653e-07	6.80103e-06
Cd96	linear_up	1.11098	0.667673	0.95121	1.3002	0.30401	0.683746	1.31501	0.233156	0.391641	1.42427	0.148748	0.407482	2.44062	0.000108814	0.00320242	1.53471	0.063939	0.118734
Cst7	linear_up	1.17608	0.571989	0.930074	1.35187	0.305077	0.683754	1.45506	0.149551	0.289087	1.60547	0.0902613	0.308482	2.3873	0.000899475	0.0142617	4.16415	2.51386e-08	3.86949e-07
Sncg	linear_up	1.33269	0.134264	0.683849	1.28917	0.207964	0.581288	1.38132	0.0722449	0.176535	1.59894	0.013819	0.104288	2.22644	1.36688e-05	0.000677082	2.50395	4.62218e-07	4.75938e-06
Tbc1d10c	linear_up	1.57646	0.0914145	0.621307	1.3267	0.329795	0.705317	1.77065	0.0261492	0.0876031	1.58136	0.0975882	0.322534	2.18692	0.00285106	0.0325612	2.02651	0.00622373	0.0170262
Gdf15	linear_up	0.936188	0.820544	0.980151	0.711175	0.290028	0.670237	1.44769	0.152767	0.293138	1.07219	0.811999	0.922775	2.12485	0.00420608	0.0426984	1.72472	0.03835	0.0779286
Cxcr3	linear_up	1.29462	0.247209	0.790323	1.51409	0.0755682	0.370967	1.5895	0.0270737	0.0897509	1.3108	0.240685	0.527613	2.08921	0.000655426	0.0114468	1.68889	0.0139612	0.033637
Il21r	linear_up	1.38543	0.123435	0.672406	1.09764	0.690916	0.904106	1.63086	0.0127598	0.0532742	1.35897	0.159874	0.422955	2.08633	0.000318251	0.0068652	1.82085	0.00280786	0.00860516
Pf4	linear_up	1.22122	0.399385	0.873	1.45039	0.126473	0.473642	1.69903	0.0149351	0.0591166	1.44134	0.12836	0.376511	2.02935	0.00171188	0.0226739	1.82002	0.00704826	0.018929
Ikzf3	linear_up	1.3255	0.115047	0.659659	1.28529	0.192128	0.564061	1.41341	0.038689	0.115153	1.60826	0.008438	0.0771389	1.9141	0.000183952	0.00470113	1.87029	0.000213165	0.000947162
Neurl3	linear_up	0.96927	0.865596	0.984225	0.935097	0.732675	0.919662	1.22948	0.209794	0.364926	1.0941	0.628254	0.831132	1.89253	0.000167363	0.004389	1.58457	0.00530218	0.0148666
Mill1	linear_up	1.01685	0.891763	0.988048	1.29148	0.0416784	0.283117	1.17443	0.156507	0.297752	1.44525	0.00250522	0.0339587	1.86465	2.28778e-07	2.92957e-05	2.27757	2.05988e-11	1.06874e-09
Cldn2	linear_up	1.17164	0.449827	0.89423	1.45776	0.0808736	0.383409	1.4055	0.0764933	0.18347	1.3367	0.171352	0.439644	1.82576	0.00231443	0.0282543	2.05509	0.000170004	0.000773956
Fcgr2b	linear_up	1.33763	0.0930209	0.622397	1.3789	0.0814732	0.384236	1.40238	0.0375889	0.112861	1.51391	0.0192147	0.127361	1.82065	0.000388765	0.00779928	1.66896	0.0020038	0.00647508
Dpep1	linear_up	1.4003	0.0437494	0.497736	1.49685	0.0217577	0.197957	1.27015	0.134992	0.2692	1.57836	0.00753194	0.0712751	1.80632	0.000323917	0.00695007	1.66764	0.00149053	0.00503693
Scin	linear_up	1.15418	0.322228	0.82946	0.998534	0.992614	0.99817	1.17214	0.23991	0.398866	1.34815	0.0418953	0.202935	1.79416	3.43427e-05	0.00133788	1.44284	0.00755518	0.0200976
Napsa	linear_up	1.14004	0.488895	0.908822	1.05315	0.806013	0.947867	1.28886	0.149862	0.289364	1.25096	0.252958	0.539485	1.78105	0.00145077	0.0198894	1.53047	0.0164632	0.038614
Trpm2	linear_up	1.27245	0.194897	0.743397	1.13215	0.544547	0.851594	1.37157	0.0680484	0.169515	1.38367	0.0894488	0.307479	1.77939	0.00133821	0.0188839	1.61847	0.00625182	0.0170952
Fam184b	linear_up	1.09753	0.413199	0.880218	1.38858	0.00575313	0.0989292	1.29364	0.0152203	0.0599891	1.42515	0.00207697	0.0302223	1.75806	5.48263e-07	5.64054e-05	1.25567	0.0357522	0.0736395
Htra4	linear_up	0.881598	0.463323	0.901503	1.10005	0.590382	0.871434	1.25153	0.144374	0.282345	1.29768	0.12198	0.36597	1.73627	0.000495803	0.00941322	1.71974	0.000473804	0.00186928
B4galnt1	linear_up	1.17584	0.32127	0.82946	1.0829	0.653629	0.892336	1.36911	0.0374994	0.112732	1.24115	0.200158	0.477682	1.71055	0.00069044	0.0118557	1.51096	0.00736863	0.0196709
Neto2	linear_up	1.04759	0.810636	0.978197	1.21872	0.322138	0.698661	1.44968	0.035408	0.108133	1.11071	0.595478	0.810393	1.69228	0.00416058	0.0423696	2.06448	4.74022e-05	0.000255674
Gpnmb	linear_up	0.947486	0.728256	0.960931	0.999656	0.99827	0.999472	1.21052	0.19081	0.342145	1.25054	0.143301	0.399379	1.6824	0.0005423	0.00998114	2.24228	1.7143e-07	2.03702e-06
Itgal	linear_up	1.14465	0.323544	0.82946	1.14752	0.345171	0.717214	1.18744	0.182884	0.332535	1.36861	0.0228236	0.141685	1.68201	9.69093e-05	0.00293828	1.45237	0.00420308	0.0122145
Prf1	linear_up	1.01958	0.903648	0.989729	0.747344	0.116403	0.458791	1.17101	0.284755	0.448529	1.24446	0.176343	0.445839	1.67854	0.000565928	0.010213	1.31159	0.06583	0.12172
Cd300a	linear_up	1.19042	0.271585	0.807556	1.33311	0.0865495	0.397784	1.41642	0.0184582	0.0685746	1.54489	0.00679826	0.0663986	1.67131	0.000899389	0.0142617	1.4669	0.0111412	0.0277367
Clec7a	linear_up	1.24972	0.115079	0.659659	1.19794	0.240417	0.621007	1.233	0.116475	0.243828	1.39604	0.0217696	0.137554	1.66943	0.000225407	0.00542645	1.39388	0.0148918	0.0354323
Igsf9	linear_up	1.30716	0.0276812	0.430489	1.16767	0.243753	0.624931	1.40804	0.00300049	0.0193449	1.4147	0.00581999	0.0599547	1.66094	2.85101e-05	0.0011793	1.76372	1.68063e-06	1.42966e-05
MGC105649	linear_up	1.31239	0.0359089	0.467383	1.15584	0.306871	0.685181	1.3719	0.00959297	0.0432607	1.46797	0.00420053	0.0482193	1.65678	8.50474e-05	0.00264526	1.45465	0.00271489	0.00835998
Dok3	linear_up	1.00435	0.982007	0.998692	1.15154	0.479148	0.812961	1.50737	0.0168333	0.0643858	1.48966	0.0342473	0.179858	1.65474	0.00526833	0.0492352	1.86597	0.000380324	0.0015529
Vav1	linear_up	1.33211	0.0283028	0.430566	1.2424	0.124658	0.471267	1.39224	0.00722176	0.0353224	1.39083	0.0140732	0.105348	1.65455	0.000102099	0.0030434	1.47598	0.00200122	0.0064685
Il2rb	linear_up	1.01149	0.942252	0.996188	0.966798	0.844457	0.959235	1.41674	0.0141616	0.0568599	1.37932	0.0386699	0.193674	1.65255	0.000712398	0.0120777	1.88621	1.23605e-05	8.03798e-05
Doc2g	linear_up	1.07286	0.324898	0.830219	1.22202	0.00688974	0.109121	1.2995	0.000156772	0.0026324	1.38124	1.40397e-05	0.000894158	1.64675	7.32727e-11	4.40991e-08	1.676	1.20902e-11	6.76884e-10
Bex1	linear_up	1.00374	0.972604	0.997738	1.09223	0.43832	0.789593	1.36367	0.00226429	0.0158923	1.26403	0.0315779	0.171217	1.63826	4.05249e-06	0.000256736	2.07626	3.74978e-11	1.72275e-09
Gstt3	linear_up	1.10154	0.354499	0.848669	1.19563	0.105012	0.436927	1.28973	0.00907661	0.0417802	1.35833	0.0037369	0.0448285	1.62252	2.88565e-06	0.000206754	2.00613	4.30368e-11	1.91156e-09
Plcg2	linear_up	1.26086	0.0074304	0.27015	1.20142	0.0469225	0.299156	1.33444	0.000455515	0.00546664	1.45764	2.81025e-05	0.00153941	1.6219	4.77476e-08	8.45203e-06	1.3994	7.24525e-05	0.000367669
Pigl	linear_up	1.28084	0.0504261	0.52607	1.40606	0.0113037	0.142474	1.43563	0.00258151	0.0174619	1.4596	0.00376466	0.0448666	1.61587	0.000148875	0.00403604	1.37717	0.00944848	0.0241673
Hap1	linear_up	0.916523	0.433707	0.88694	1.02717	0.81965	0.951432	1.20211	0.0657858	0.165178	1.09851	0.400333	0.677846	1.60974	7.62075e-06	0.000428649	1.28727	0.0139867	0.0336919
LOC691141	linear_up	1.37305	0.0380675	0.47155	1.4248	0.0297557	0.233639	1.37175	0.0292204	0.094856	1.41063	0.0291115	0.162455	1.60673	0.00172158	0.0227472	1.75061	0.000145581	0.000676324
Car12	linear_up	1.03651	0.796693	0.975267	0.929416	0.63469	0.886005	1.27367	0.0568297	0.149391	1.25558	0.103159	0.332366	1.60402	0.000349219	0.0072226	1.45346	0.00378675	0.0111582
Ctse	linear_up	1.30834	0.0242465	0.413889	1.23094	0.105152	0.437056	1.28461	0.025877	0.0870901	1.43026	0.00346734	0.0428065	1.6026	6.72146e-05	0.00219258	1.4591	0.00101736	0.00364464
Ucp2	linear_up	1.03046	0.731545	0.96149	1.08417	0.348231	0.720711	1.22148	0.0209827	0.0749908	1.27039	0.00626943	0.0630201	1.59651	4.20531e-07	4.60175e-05	1.86587	1.51517e-10	5.2864e-09
Hhip	linear_up	1.1035	0.531062	0.920036	0.972884	0.871921	0.967257	1.41946	0.0148555	0.0588984	1.07994	0.634794	0.834335	1.58949	0.00210976	0.0263983	1.4125	0.0199902	0.0453234
Rac2	linear_up	1.26703	0.0802987	0.603031	1.16189	0.303055	0.683235	1.37375	0.0129252	0.0537227	1.32012	0.0454326	0.212561	1.58817	0.000527153	0.00986833	1.38226	0.0129913	0.0316359
Lhx2	linear_up	1.02988	0.845424	0.983807	0.991964	0.960488	0.988153	1.14104	0.335808	0.500015	1.21873	0.187342	0.459955	1.57724	0.00140489	0.0195499	1.80249	2.43074e-05	0.000144203
Pde10a	linear_up	1.16044	0.12572	0.674976	1.41504	0.000688047	0.030823	1.41933	0.000176977	0.00288655	1.33004	0.0041627	0.0479029	1.57397	3.79625e-06	0.000248093	1.56131	3.50808e-06	2.6982e-05
Slc24a2	linear_up	0.89429	0.459583	0.90014	1.26149	0.130509	0.480973	1.30417	0.0463689	0.129179	1.45529	0.0106548	0.0891255	1.57048	0.00129036	0.0184467	1.2321	0.131644	0.214599
Xkr6	linear_up	1.06617	0.491931	0.909443	1.25065	0.0239356	0.208324	1.29336	0.00311652	0.019817	1.49228	3.14605e-05	0.00162789	1.55337	2.49002e-06	0.000186164	1.50425	6.97267e-06	4.89959e-05
Fgr	linear_up	1.22011	0.10731	0.64938	1.26458	0.0734334	0.366253	1.2345	0.0714542	0.175295	1.34314	0.0198918	0.129462	1.54921	0.00033256	0.00705415	1.54744	0.000254451	0.00109976
Sla	linear_up	1.13654	0.383995	0.865122	1.17414	0.306582	0.685042	1.15326	0.295436	0.459393	1.36448	0.0367669	0.188165	1.54501	0.00209633	0.0262849	1.36022	0.0262003	0.0568855
Ikzf1	linear_up	1.16543	0.234736	0.780172	1.14066	0.34211	0.715176	1.32204	0.0203044	0.0734389	1.16728	0.245715	0.531956	1.53775	0.000638327	0.0112332	1.36889	0.0106154	0.0266036
Slc6a17	linear_up	0.960833	0.544579	0.922096	1.09117	0.199189	0.57114	1.32826	8.15046e-06	0.000331443	1.38506	1.90447e-06	0.000183163	1.53472	5.48941e-10	2.13148e-07	1.71801	3.49276e-14	5.6814e-12
Tmem255a	linear_up	1.01912	0.859061	0.984225	1.10547	0.3731	0.739016	1.17739	0.0968911	0.215339	1.4251	0.000907683	0.0176793	1.52705	5.02162e-05	0.00176741	1.30245	0.00883531	0.0228318
Rab27a	linear_up	1.13593	0.0242087	0.413889	1.20538	0.00108063	0.0375941	1.27051	2.59431e-05	0.000766969	1.40043	2.38139e-08	5.51245e-06	1.51801	2.28117e-11	1.96132e-08	1.45606	6.77541e-10	1.83271e-08
Psd4	linear_up	1.29023	0.0552031	0.54601	1.13262	0.390398	0.753648	1.34282	0.0183176	0.0682418	1.25024	0.105314	0.336102	1.51026	0.00160362	0.0214714	1.34401	0.0204941	0.0462569
Cpa1	linear_up	1.25496	0.0046201	0.229825	1.40338	5.47745e-05	0.00701405	1.46334	1.37415e-06	9.13845e-05	1.41162	3.13095e-05	0.00162789	1.50833	5.11783e-07	5.4038e-05	1.77557	1.16523e-11	6.59915e-10
Gpr160	linear_up	1.02805	0.786555	0.973317	0.969286	0.782133	0.940231	1.28689	0.00727395	0.0354301	1.41488	0.000771842	0.0158061	1.50429	4.50554e-05	0.00164343	1.31578	0.00453165	0.0130309
Slc51a	linear_up	1.51609	0.208754	0.756849	1.12644	0.74863	0.927848	1.94539	0.0323238	0.101482	1.37407	0.365731	0.648734	1.82413	0.0632772	0.237576	3.98746	5.25447e-06	3.83089e-05
Mybph	linear_up	1.12031	0.749779	0.966217	1.91569	0.0606417	0.33669	1.39183	0.322917	0.487453	2.55686	0.00517084	0.0554055	2.35454	0.00979176	0.0747516	3.86509	4.31631e-05	0.000237456
Fbxo17	linear_up	1.47837	0.103033	0.640602	1.13301	0.635688	0.88627	1.69565	0.0188868	0.0695487	1.38917	0.188663	0.461385	1.54592	0.0702606	0.253743	2.68227	1.24608e-05	8.09445e-05
Tnfrsf9	linear_up	1.11008	0.724834	0.960931	1.18513	0.584215	0.867905	1.79007	0.0295101	0.0955646	1.40538	0.253165	0.539736	1.90729	0.0206781	0.121003	2.59188	0.000347022	0.00143691
Per1	linear_up	1.33008	0.0743082	0.589772	1.3164	0.0816374	0.384236	1.43999	0.0199775	0.0725617	1.09816	0.551497	0.780709	1.25922	0.140008	0.385014	2.45584	9.64697e-08	1.24861e-06
Pgr	linear_up	0.958217	0.874488	0.984421	1.75886	0.0294581	0.232212	1.10479	0.688102	0.799329	1.99441	0.00613918	0.0622327	1.78235	0.0185984	0.112781	2.29558	0.000477964	0.00188418
Adgrf3	linear_up	1.07958	0.791898	0.974816	1.5325	0.140337	0.494944	1.87405	0.0165633	0.0635552	2.0189	0.0110116	0.0908472	1.6808	0.0597329	0.231483	2.29446	0.00157171	0.00526248
Cdh17	linear_up	1.2407	0.440991	0.892135	1.03941	0.897501	0.97334	1.53496	0.0954316	0.21304	1.38727	0.239558	0.526389	1.40103	0.212763	0.486239	2.24905	0.00151318	0.00509487
Cd3g	linear_up	1.70993	0.0699431	0.582345	1.95235	0.0270538	0.22149	2.01683	0.0118179	0.0503191	2.01876	0.0179766	0.121906	2.16117	0.00754356	0.063211	2.24239	0.00399572	0.0116767
Mgmt	linear_up	1.01333	0.918343	0.992574	1.2347	0.115004	0.456701	1.33571	0.0135602	0.0553114	1.18457	0.195875	0.471592	1.3478	0.016244	0.103619	2.20632	2.22751e-10	7.38638e-09
Ogdhl	linear_up	1.05048	0.79667	0.975267	1.42093	0.072263	0.363945	1.4686	0.0241671	0.0831521	1.56697	0.016697	0.116435	1.51235	0.0235285	0.13136	2.18739	7.9754e-06	5.50066e-05
Ankrd55	linear_up	1.37998	0.0992778	0.635642	1.14886	0.508469	0.829983	1.41874	0.054304	0.144816	1.64242	0.0111501	0.0916131	1.50594	0.0307216	0.154878	2.08881	5.96597e-05	0.0003125
Peg12	linear_up	1.33945	0.106824	0.64777	1.41874	0.0652629	0.348283	1.4817	0.0211317	0.0752998	1.6138	0.00914453	0.0808724	1.5733	0.0111259	0.081412	2.07794	2.42493e-05	0.000143929
Ctxn3	linear_up	0.90194	0.522177	0.916989	0.949821	0.763868	0.933849	1.01154	0.938069	0.964758	1.36177	0.0465346	0.214898	1.44541	0.0137582	0.0929333	2.00996	1.49811e-06	1.30013e-05
Tef	linear_up	1.17182	0.0380722	0.47155	1.20842	0.0121602	0.14815	1.37373	4.34212e-05	0.00108073	1.40917	1.2206e-05	0.000808248	1.34548	0.000121223	0.00344954	1.98268	1.96679e-14	3.3344e-12
Neil2	linear_up	1.10062	0.586876	0.933085	1.02604	0.892859	0.973059	1.35224	0.0672633	0.168116	1.21542	0.27917	0.567733	1.4991	0.018683	0.113123	1.92952	7.45931e-05	0.000377185
Sirpa	linear_up	1.17756	0.0199746	0.389053	1.20551	0.00763644	0.115044	1.40232	2.45296e-06	0.000139935	1.39131	5.12927e-06	0.000406191	1.40002	3.05268e-06	0.000213635	1.92354	1.83863e-15	4.33953e-13
Prima1	linear_up	0.965253	0.784009	0.97313	1.09342	0.493729	0.821418	1.31294	0.0261252	0.0875471	1.21039	0.135246	0.387236	1.16034	0.236357	0.514751	1.90297	5.73765e-07	5.70306e-06
Ctsw	linear_up	1.06748	0.822709	0.98144	1.19073	0.566052	0.858576	1.47912	0.132955	0.266686	1.43519	0.209953	0.490338	2.05354	0.00710134	0.0611141	1.90293	0.0130287	0.0317141
Gpsm2	linear_up	1.33719	0.000708535	0.0965123	1.16169	0.10263	0.432238	1.34247	0.000331627	0.00440595	1.3584	0.000589147	0.0132059	1.20405	0.0307389	0.154878	1.87296	3.34149e-12	2.24701e-10
Kcnj6	linear_up	1.34131	0.169901	0.720955	1.10972	0.651394	0.890902	1.51006	0.0405322	0.118794	1.53637	0.0462842	0.214196	1.53391	0.0423214	0.189517	1.86318	0.00215586	0.00689611
Fam110a	linear_up	0.963351	0.813839	0.978379	1.03096	0.857227	0.962002	1.41271	0.0144557	0.0576934	1.37572	0.0386961	0.193674	1.35329	0.0438986	0.193991	1.86118	1.78137e-05	0.000109961
Erc2	linear_up	0.978463	0.927222	0.994392	0.855406	0.542437	0.850614	1.4376	0.0858108	0.198313	1.74759	0.0138985	0.104748	1.30168	0.242264	0.52167	1.85223	0.00377123	0.0111151
Gtse1	linear_up	1.1569	0.509808	0.91249	1.11266	0.646735	0.889695	1.46834	0.0571797	0.150027	1.32805	0.201791	0.480221	1.49994	0.0571208	0.225759	1.83889	0.00291481	0.00888382
Lipg	linear_up	0.907511	0.682099	0.951546	1.46657	0.102577	0.432238	1.32887	0.179075	0.328186	1.66845	0.0218508	0.137893	1.81025	0.00598236	0.0539398	1.83225	0.00431974	0.0125022
Tal2	linear_up	0.761116	0.280813	0.812508	1.12331	0.638692	0.887036	0.959589	0.85624	0.917915	1.52276	0.0691095	0.267741	1.35866	0.178713	0.441355	1.82449	0.0057682	0.0159284
Pik3ip1	linear_up	1.39306	6.84684e-05	0.0297608	1.17204	0.0532908	0.317712	1.39809	3.38332e-05	0.00092135	1.48355	2.94085e-06	0.000258387	1.34575	0.000263564	0.00603141	1.80552	2.0526e-11	1.06874e-09
Slc7a15	linear_up	0.898065	0.497381	0.910004	1.10321	0.541363	0.849484	1.2527	0.114548	0.241219	1.30663	0.0801401	0.290644	1.17781	0.275876	0.55801	1.8006	5.18548e-05	0.000277289
Ehhadh	linear_up	1.10315	0.298383	0.819142	1.09036	0.372392	0.738652	1.30499	0.00358181	0.0218743	1.35522	0.00151124	0.0245788	1.18647	0.0664611	0.24502	1.7828	4.18797e-09	8.42986e-08
Cyp2e1	linear_up	0.899286	0.675357	0.95121	0.57872	0.088173	0.400227	1.18922	0.447744	0.603797	1.24277	0.380847	0.661756	1.40243	0.149002	0.398713	1.76311	0.0120694	0.0297015
Penk	linear_up	0.839736	0.391124	0.869409	0.820569	0.367115	0.733594	1.27702	0.165546	0.310289	1.05004	0.811235	0.922476	1.14083	0.49106	0.74576	1.7611	0.0013799	0.00471068
Ephx1	linear_up	1.11924	0.112606	0.656958	1.13133	0.0834227	0.389161	1.31704	0.000104718	0.0019751	1.27029	0.000885145	0.0173416	1.30179	0.000227674	0.00547007	1.7575	1.27184e-12	1.03095e-10
Uchl1	linear_up	0.722845	0.0214615	0.395219	1.14493	0.319656	0.697299	1.20851	0.109193	0.233932	1.06411	0.643184	0.837698	1.36505	0.0115438	0.0827557	1.75244	3.73777e-06	2.85298e-05
Crybb1	linear_up	1.0658	0.727009	0.960931	0.792429	0.261572	0.644666	1.4487	0.0280484	0.0922452	1.17163	0.400816	0.678206	1.11399	0.55324	0.787095	1.74822	0.00100953	0.00362189
Prkcz	linear_up	0.919828	0.181422	0.734289	1.1836	0.00709284	0.110286	1.22678	0.000856091	0.0081892	1.30528	3.01867e-05	0.00161027	1.4771	4.26487e-09	1.09226e-06	1.74602	8.30356e-15	1.64122e-12
Lpcat4	linear_up	1.06159	0.482834	0.908822	1.49843	5.84507e-06	0.00211836	1.25327	0.00558753	0.0297994	1.31609	0.0015053	0.0245187	1.46464	9.03359e-06	0.000483626	1.73484	5.3807e-10	1.51326e-08
Phldb3	linear_up	1.40709	0.0247009	0.414101	1.07653	0.660148	0.89444	1.35028	0.0359007	0.109264	1.30957	0.0860706	0.302118	1.45215	0.0128817	0.0890878	1.7173	0.000195484	0.000877347
Cnksr1	linear_up	1.05961	0.391084	0.869409	1.23584	0.00223509	0.0576099	1.3111	5.78643e-05	0.00130433	1.23816	0.00184585	0.0280892	1.41479	7.29556e-07	7.08199e-05	1.71675	7.15526e-13	6.57464e-11
Sqrdl	linear_up	0.947724	0.550582	0.924968	1.09142	0.339307	0.712658	1.37969	0.000191713	0.0030444	1.41125	0.000143658	0.00517729	1.48812	9.00879e-06	0.000483626	1.70887	4.91524e-09	9.66745e-08
Ephb6	linear_up	0.960943	0.740975	0.962411	1.1059	0.421894	0.775748	1.24605	0.0416225	0.1209	1.41158	0.0033878	0.0422142	1.40513	0.00269256	0.0312539	1.70688	1.74627e-06	1.47715e-05
Lck	linear_up	1.26955	0.181918	0.735062	1.23744	0.26825	0.65073	1.45036	0.0246011	0.0841978	1.29875	0.154248	0.415645	1.51932	0.0154499	0.100145	1.70284	0.0014565	0.00493717
Kcnk5	linear_up	1.04925	0.597115	0.933358	1.05254	0.601336	0.874379	1.40645	6.25801e-05	0.00137963	1.17354	0.0853381	0.300883	1.17454	0.0726609	0.259839	1.69564	4.51164e-09	8.93201e-08
Nrip3	linear_up	0.866857	0.312663	0.82371	1.26619	0.0922919	0.409311	1.03696	0.772956	0.859548	1.13977	0.342745	0.627351	1.45334	0.00360407	0.0387688	1.69373	2.81759e-05	0.000164398
Abca1	linear_up	1.04763	0.368781	0.857696	1.0433	0.410573	0.767879	1.24974	2.41089e-05	0.000728964	1.31896	4.50878e-07	6.23819e-05	1.35159	4.72314e-08	8.45203e-06	1.68919	6.84423e-17	3.05126e-14
Spata25	linear_up	1.15782	0.303564	0.820834	1.0636	0.686273	0.903529	1.43224	0.00658946	0.0333579	1.49902	0.00463954	0.0517721	1.28641	0.0719615	0.258182	1.68826	0.000102406	0.00049724
Akr1b8	linear_up	0.944092	0.662189	0.95036	1.11152	0.442385	0.792291	1.2946	0.0282676	0.0926624	1.2017	0.157876	0.421178	1.48577	0.00140226	0.0195398	1.68395	1.65217e-05	0.000103203
Tmem179	linear_up	0.934571	0.576486	0.931208	1.09665	0.463292	0.806286	1.24874	0.0414793	0.120601	1.22282	0.0946426	0.316931	1.45846	0.00104954	0.0159713	1.64594	1.09834e-05	7.26413e-05
Tubb3	linear_up	1.11203	0.463409	0.901503	1.52045	0.00486229	0.09032	1.34414	0.0270631	0.0897406	1.35509	0.0375649	0.190146	1.20449	0.190482	0.456163	1.64478	0.000239546	0.00104623
Ces1a	linear_up	1.03612	0.837977	0.983807	1.05455	0.774441	0.937475	1.35415	0.0605986	0.156428	1.56089	0.00932088	0.0814782	1.30076	0.119992	0.353777	1.63918	0.00224312	0.00711663
Bco2	linear_up	1.44341	0.00375467	0.229825	1.28367	0.0656979	0.348386	1.35239	0.0119086	0.0506337	1.48051	0.00274974	0.0364122	1.39864	0.00815692	0.066386	1.63733	6.04955e-05	0.000316327
Gldn	linear_up	0.847228	0.116002	0.660184	0.980261	0.854951	0.960491	1.03342	0.724837	0.826452	1.07672	0.474146	0.731956	1.39019	0.000774565	0.0128955	1.63539	4.61973e-07	4.75938e-06
Galnt16	linear_up	1.12098	0.0687024	0.582345	1.28976	9.10833e-05	0.00961728	1.21536	0.00148237	0.0118638	1.32411	1.5635e-05	0.000975124	1.49663	1.85449e-09	5.34883e-07	1.6331	1.61857e-12	1.23309e-10
Chi3l1	linear_up	0.932632	0.714293	0.960931	1.08716	0.672707	0.900414	1.24422	0.199368	0.352341	1.0737	0.709808	0.873194	1.33555	0.103528	0.323961	1.6307	0.00446674	0.0128781
Mcm5	linear_up	1.16279	0.408534	0.876853	1.07485	0.713447	0.912524	1.42556	0.0336595	0.10425	1.39891	0.0668054	0.262618	1.42457	0.0444269	0.195259	1.61758	0.00438982	0.0126837
Gabrr2	linear_up	0.984821	0.861211	0.984225	1.32015	0.00187842	0.0520981	1.33842	0.000515589	0.00593322	1.34099	0.000872375	0.0171862	1.48849	5.99107e-06	0.000360573	1.6125	6.42708e-08	8.71202e-07
Syne4	linear_up	1.03727	0.77114	0.971582	1.13395	0.345313	0.717268	1.29042	0.0275621	0.091044	1.49833	0.0013564	0.0227395	1.00773	0.951981	0.982392	1.61221	4.91626e-05	0.000264301
Mapk4	linear_up	0.84181	0.261316	0.801712	1.24633	0.144328	0.501559	0.958571	0.759845	0.850419	1.09764	0.533448	0.769498	1.36237	0.0273524	0.143398	1.60689	0.000443294	0.00177332
Zfp503	linear_up	1.21655	0.0216744	0.396015	0.97134	0.744486	0.925512	1.41714	3.35917e-05	0.000917919	1.1742	0.0625624	0.253045	1.17392	0.0568151	0.22511	1.60438	6.32601e-08	8.60408e-07
St14	linear_up	1.01234	0.940844	0.996188	1.13192	0.477849	0.812456	1.26288	0.117854	0.245817	1.16603	0.358746	0.641925	1.45982	0.0155477	0.100563	1.59981	0.00176177	0.00578935
Kcnip3	linear_up	0.995468	0.983293	0.998747	0.979321	0.927239	0.979921	1.1529	0.479959	0.630595	1.20167	0.394814	0.673142	1.57712	0.024937	0.135883	1.5953	0.0182088	0.0419963
Map1a	linear_up	0.839929	0.0741886	0.589772	1.08215	0.405019	0.76438	1.15612	0.126481	0.257738	0.908381	0.312659	0.60081	1.28535	0.0091034	0.0714362	1.58731	4.56601e-06	3.3846e-05
Fam221a	linear_up	1.25688	0.122865	0.671017	0.887978	0.475898	0.812301	1.27763	0.0811074	0.190778	1.38961	0.0313088	0.170385	1.43173	0.014376	0.0956579	1.57051	0.00156206	0.00523311
Myo1g	linear_up	1.17341	0.202318	0.752475	1.04522	0.748162	0.927705	1.26541	0.0453944	0.127865	1.24157	0.0930809	0.314282	1.46079	0.00204578	0.0259012	1.56799	0.000185428	0.000837209
Slc43a2	linear_up	1.01299	0.834315	0.983807	1.1364	0.0400133	0.275695	1.22915	0.000737989	0.00745124	1.17972	0.00786018	0.0730039	1.37076	8.98951e-07	8.52021e-05	1.56424	3.93978e-11	1.77615e-09
Rhobtb1	linear_up	0.989133	0.869644	0.984403	1.09406	0.169832	0.536413	1.29445	0.000155826	0.00262332	1.17176	0.0167581	0.116667	1.1511	0.0330083	0.161975	1.55901	1.48219e-09	3.53991e-08
Cpt1a	linear_up	1.10657	0.148492	0.696242	1.04488	0.538854	0.847774	1.26732	0.000575322	0.00632433	1.2741	0.000703688	0.0148863	1.19223	0.0113455	0.0819975	1.55896	2.15362e-09	4.84835e-08
Aadat	linear_up	1.05122	0.795116	0.975267	0.917565	0.682111	0.903224	1.24245	0.215322	0.371482	1.26831	0.215606	0.496613	1.48571	0.0305793	0.154592	1.55436	0.0128055	0.0312593
Phlda1	linear_up	1.05982	0.524619	0.91746	1.12131	0.227681	0.604054	1.30651	0.00215017	0.0152874	1.04123	0.666478	0.850048	1.17841	0.0674391	0.247263	1.55235	1.26286e-06	1.12103e-05
Dio1	linear_up	1.2048	0.3288	0.831912	1.22579	0.308188	0.686592	1.32692	0.108472	0.232948	1.37796	0.0946555	0.316931	1.56883	0.0133882	0.0913572	1.55014	0.0127696	0.0311844
Bid	linear_up	1.23892	0.0866049	0.612012	0.989909	0.941802	0.985009	1.07839	0.529324	0.6758	1.29987	0.0422231	0.203867	1.26366	0.0615762	0.234703	1.54651	0.000307162	0.00129458
Cyp2s1	linear_up	0.992864	0.970543	0.99771	1.198	0.35869	0.728153	1.31028	0.115989	0.243283	1.27861	0.196986	0.473184	1.34784	0.0975976	0.31211	1.54523	0.0121658	0.0298917
Ptgs1	linear_up	1.14278	0.19553	0.743869	1.08192	0.474871	0.811751	1.35102	0.00219528	0.0155439	1.09617	0.39232	0.671532	1.22338	0.0484856	0.203849	1.54377	1.80499e-05	0.000111248
Smpdl3b	linear_up	1.11768	0.213767	0.760857	1.02456	0.800925	0.94673	1.36514	0.000307686	0.00420321	1.10703	0.271195	0.560216	1.0163	0.858249	0.946125	1.54302	1.22503e-06	1.09633e-05
Pde7a	linear_up	1.1456	0.0506718	0.527627	1.13932	0.068014	0.354256	1.24519	0.0011694	0.0100115	1.11422	0.124304	0.36981	1.3476	2.37712e-05	0.00104049	1.53957	3.12902e-09	6.60773e-08
Slc2a5	linear_up	0.959866	0.779323	0.97287	0.787161	0.152117	0.514001	1.41691	0.00821267	0.0387063	1.0771	0.621067	0.827221	1.15695	0.307837	0.589717	1.5348	0.00162598	0.00542008
Marc1	linear_up	1.09296	0.324517	0.830048	1.01932	0.842843	0.958662	1.43881	2.85012e-05	0.00081489	1.23557	0.0213941	0.136013	1.17322	0.073578	0.261719	1.53346	1.66332e-06	1.41795e-05
Wisp2	linear_up	0.959516	0.789927	0.974017	0.757986	0.125905	0.472933	1.1278	0.395325	0.556487	1.01111	0.945939	0.981067	1.34605	0.0425027	0.189976	1.52899	0.00277877	0.00853049
Fhl2	linear_up	1.03019	0.748237	0.965982	0.944586	0.576004	0.863923	1.25272	0.00914101	0.0419288	1.06594	0.506997	0.752308	1.22354	0.0267475	0.141196	1.52138	3.04287e-06	2.3908e-05
Scnn1a	linear_up	1.14785	0.363404	0.854522	1.34678	0.0586414	0.331704	1.28963	0.0716685	0.175447	1.49167	0.0085895	0.0777967	1.31254	0.0671728	0.246408	1.51501	0.00362556	0.0107331
Nfkbie	linear_up	0.958032	0.708072	0.960005	1.13558	0.285144	0.665817	1.18755	0.0969214	0.215367	1.05473	0.648611	0.840312	1.29372	0.0185539	0.112567	1.51371	9.65359e-05	0.000472743
Ankrd33b	linear_up	1.01007	0.934618	0.99611	0.965903	0.795305	0.944599	1.32029	0.0121007	0.0512513	1.3439	0.0154331	0.110721	1.41428	0.00308064	0.0344305	1.51293	0.000272833	0.00116913
Ugt1a6	linear_up	1.18174	0.0481047	0.516672	1.31382	0.0018679	0.0520981	1.33806	0.00035188	0.0046089	1.27221	0.00523824	0.0557002	1.36964	0.000195553	0.00490882	1.51175	1.04835e-06	9.58166e-06
Chrdl2	linear_up	1.20452	0.00790941	0.275958	1.12212	0.117055	0.459122	1.30406	9.16866e-05	0.00180038	1.2356	0.00327448	0.0410896	1.17586	0.0197104	0.117336	1.50684	1.10475e-08	1.90787e-07
Cct6b	linear_up	0.988105	0.93451	0.99611	0.89363	0.473346	0.811544	1.11193	0.429611	0.588776	1.2254	0.158844	0.421966	1.43428	0.00894312	0.0704505	1.50642	0.00213517	0.00684084
Rbm47	linear_up	0.946031	0.644222	0.94644	1.1892	0.157453	0.521869	1.03781	0.735447	0.834179	1.19224	0.136993	0.390106	1.28653	0.0270957	0.142424	1.50434	0.00022702	0.000999504
Dgat2	linear_up	0.879439	0.251555	0.793909	0.853599	0.158565	0.523203	1.01682	0.876833	0.928924	1.06183	0.583956	0.802056	1.05862	0.599779	0.814203	1.50134	0.000271514	0.00116472
Sbk2	mid_down	1.13971	0.263883	0.802671	0.8934	0.349988	0.722609	1.13253	0.271786	0.434518	0.798494	0.0650558	0.258612	0.53032	1.89346e-06	0.000149945	0.684278	0.00179923	0.00589155
Fhl3	mid_down	1.00351	0.96194	0.996772	0.925577	0.286015	0.666759	0.968551	0.655693	0.774313	0.749669	0.000149264	0.00531567	0.653903	8.69289e-08	1.35891e-05	0.670882	3.50339e-07	3.77194e-06

## Sheet: rat_male_gastrocnemius
GeneName	trend	FC_9-6	Pval_9-6	P.adj_9-6	FC_12-6	Pval_12-6	P.adj_12-6	FC_18-6	Pval_18-6	P.adj_18-6	FC_21-6	Pval_21-6	P.adj_21-6	FC_24-6	Pval_24-6	P.adj_24-6	FC_27-6	Pval_27-6	P.adj_27-6
Prodh	early_down	0.57667	7.63429e-07	0.00181146	0.576271	2.2014e-06	0.000967312	0.571755	1.06688e-06	0.000116123	0.503671	1.08137e-07	7.91936e-06	0.375605	1.94149e-10	3.35771e-09	0.480396	5.12725e-09	3.52023e-08
Gucy2g	early_down	1.60546	3.98651e-08	0.000472959	1.81733	8.18251e-11	9.70773e-07	1.92399	2.37413e-12	6.27208e-09	2.16575	1.53858e-14	1.07375e-11	1.31783	0.0018069	0.00455332	1.56614	2.59684e-07	1.26059e-06
Acan	early_down	0.687918	0.0521417	0.569638	0.35283	2.31866e-05	0.00429822	0.321974	4.86316e-06	0.000325969	0.138734	3.14778e-09	4.5543e-07	0.276781	7.4287e-06	3.59958e-05	0.274074	5.91493e-07	2.64511e-06
Col1a1	early_down	0.777055	0.0684006	0.607127	0.429969	2.98037e-08	6.6264e-05	0.322695	3.15825e-12	6.27208e-09	0.21478	4.69714e-17	1.63541e-13	0.213849	3.16213e-17	5.06967e-15	0.269596	8.55404e-15	2.34919e-13
Cpz	early_down	0.885636	0.392185	0.901546	0.479474	4.81832e-05	0.00697128	0.447749	9.73024e-06	0.000534443	0.329655	2.1552e-07	1.40919e-05	0.359573	2.05857e-06	1.15968e-05	0.448283	9.73167e-06	3.39878e-05
Col1a2	early_down	0.847676	0.158865	0.746387	0.502675	9.52094e-08	8.68896e-05	0.411053	5.91094e-11	5.0091e-08	0.276564	1.45288e-16	2.46242e-13	0.284444	3.06163e-16	3.36326e-14	0.339594	3.95135e-14	9.13816e-13
Snph	early_down	0.668278	4.71771e-06	0.00466425	0.53622	1.98728e-09	1.17885e-05	0.494033	3.90091e-11	3.8567e-08	0.539504	6.62633e-09	8.36327e-07	0.358262	4.39085e-14	2.33601e-12	0.462377	2.10154e-12	3.15205e-11
C1qtnf6	early_down	0.817892	0.018781	0.399522	0.606008	7.12988e-07	0.000445205	0.528537	2.14962e-09	1.10061e-06	0.433535	7.96928e-12	3.15158e-09	0.47902	1.12351e-09	1.55899e-08	0.596465	2.99569e-07	1.43252e-06
Thy1	early_down	0.805035	0.0084952	0.299901	0.641611	2.85525e-06	0.00105858	0.65987	6.08508e-06	0.000384007	0.562582	2.94194e-08	2.77009e-06	0.62107	3.83111e-06	2.01741e-05	0.695349	5.58803e-05	0.000166783
Col11a1	early_down	0.885711	0.207354	0.792605	0.649188	6.35843e-05	0.008476	0.603148	4.04683e-06	0.00029098	0.407902	1.87517e-11	6.54324e-09	0.557907	1.31175e-06	7.80864e-06	0.712919	0.00114743	0.00257874
Mpp3	early_down	0.680818	1.392e-06	0.00235924	0.649519	2.2842e-07	0.000176319	0.651536	2.19492e-07	3.47207e-05	0.581231	2.39369e-09	3.54984e-07	0.534773	6.25307e-11	1.25315e-09	0.506126	3.45285e-13	6.25415e-12
Irs1	early_down	0.848427	0.0738191	0.622404	0.653982	1.51111e-05	0.00325961	0.592455	2.27609e-07	3.5531e-05	0.512138	1.19211e-09	2.11093e-07	0.507833	6.96619e-10	1.03438e-08	0.488778	2.87103e-11	3.34268e-10
Sparc	early_down	0.875782	0.0350538	0.501836	0.659718	4.22234e-09	1.66979e-05	0.543383	6.6009e-15	3.91565e-11	0.504655	3.635e-16	5.3907e-13	0.527526	5.12592e-15	3.75395e-13	0.565484	1.01822e-13	2.16491e-12
Fzd4	early_down	1.00389	0.960218	0.997494	0.747284	0.00042126	0.0301074	0.662726	1.63759e-06	0.00015668	0.592659	1.99427e-08	2.00509e-06	0.520177	2.56704e-11	5.84556e-10	0.61358	3.22221e-08	1.85935e-07
RGD1305645	early_down	0.940596	0.409936	0.910964	0.68012	5.15974e-06	0.00153038	0.818705	0.0105854	0.0711934	0.545441	4.0865e-10	8.97818e-08	0.629612	5.27348e-07	3.50305e-06	0.686305	7.07535e-06	2.53066e-05
Grb10	early_down	0.808402	2.78214e-06	0.00344485	0.774394	6.70236e-08	6.6264e-05	0.77162	5.05608e-08	1.20545e-05	0.717023	1.7147e-10	4.32834e-08	0.622542	1.74366e-16	2.13266e-14	0.650378	1.72686e-15	5.69095e-14
Col15a1	early_down	1.04571	0.384685	0.899823	0.857411	0.00410011	0.101553	0.784123	1.28267e-05	0.000628827	0.766115	6.19735e-06	0.000203517	0.655293	4.41019e-11	9.32761e-10	0.705624	3.67109e-09	2.59713e-08
Art3	early_down	0.866926	0.000369394	0.0676467	0.839036	2.36174e-05	0.00431071	0.772517	5.08689e-09	1.95048e-06	0.803404	9.93943e-07	4.77773e-05	0.656289	5.83952e-16	5.63253e-14	0.701515	1.17522e-13	2.45863e-12
Serpine1	early_up	2.85696	1.15915e-07	0.000687607	1.93161	0.000724442	0.0393199	1.85993	0.00131167	0.0169088	1.61456	0.0172734	0.078548	2.28654	5.70426e-05	0.000218308	2.69617	6.85281e-07	3.02462e-06
Myo5a	early_up	1.92101	4.47464e-07	0.00155874	2.10245	3.28709e-08	6.6264e-05	2.2578	2.22645e-09	1.10061e-06	2.40391	8.8754e-10	1.64528e-07	2.32052	3.65782e-09	4.35707e-08	2.34264	6.18637e-10	5.23876e-09
Tdrkh	early_up	1.61784	5.9721e-05	0.0253046	1.98118	5.85779e-08	6.6264e-05	2.93504	2.5814e-15	3.06258e-11	3.36951	2.11704e-17	1.25583e-13	2.0916	2.62478e-08	2.45781e-07	1.96748	6.43883e-08	3.50093e-07
Gnat3	early_up	1.84091	0.0365136	0.512054	3.75887	7.05675e-06	0.00182003	5.78561	3.6459e-09	1.7302e-06	6.03882	2.35832e-09	3.54166e-07	6.23198	2.3722e-09	3.00682e-08	6.76832	2.2028e-10	2.04492e-09
Adgrf3	early_up	2.50356	0.000420218	0.0693339	2.70143	0.000191502	0.0173433	4.28115	5.2865e-08	1.20545e-05	3.17931	1.83196e-05	0.000473744	2.25597	0.00391092	0.00893839	3.76876	5.50937e-07	2.48058e-06
Anks1b	early_up	1.79132	0.0221488	0.422099	2.50553	0.000380332	0.0280265	2.38185	0.000682385	0.0108523	3.42342	2.30524e-06	9.27097e-05	3.53336	2.36753e-06	1.30826e-05	2.85365	4.38222e-05	0.000133852
Tmem196	early_up	1.39634	0.0186056	0.399522	2.28561	4.57372e-08	6.6264e-05	1.92144	8.58019e-06	0.000482442	2.13704	6.62386e-07	3.44673e-05	1.82863	9.0323e-05	0.000328105	2.32803	1.98388e-08	1.19536e-07
Crb1	early_up	1.37134	0.0393034	0.521841	2.00924	1.17668e-05	0.0026483	1.77246	0.000245256	0.00499094	1.9007	6.77674e-05	0.00129052	1.52868	0.0103681	0.0208064	1.8949	4.75625e-05	0.000144428
Gabrr2	early_up	1.38805	0.00906618	0.304706	1.91414	1.19411e-06	0.000637782	1.93692	6.30516e-07	8.04349e-05	2.08479	1.16579e-07	8.38238e-06	1.96801	1.27775e-06	7.61772e-06	1.90031	1.28704e-06	5.36901e-06
Epn3	early_up	1.61041	0.00563037	0.244684	1.84209	0.00057058	0.0347147	2.64539	7.20163e-08	1.49767e-05	2.56659	3.16194e-07	1.887e-05	3.00065	8.23045e-09	8.84475e-08	2.50859	2.96448e-07	1.41874e-06
Slc16a7	early_up	1.50452	0.00518205	0.237374	1.8243	7.5097e-05	0.00958012	2.2935	7.47313e-08	1.49767e-05	1.79841	0.000150472	0.00237079	1.97174	2.08747e-05	9.02213e-05	1.7834	0.0001242	0.000344924
Stmn2	early_up	1.4803	0.0003438	0.0668663	1.75131	1.14675e-06	0.000637782	1.85791	7.33925e-08	1.49767e-05	1.66326	1.25418e-05	0.000362833	1.43755	0.00218309	0.00538689	1.77126	5.96366e-07	2.66589e-06
Fxyd6	early_up	1.41894	0.00199834	0.145309	1.70934	7.01479e-06	0.00182003	1.79422	9.65764e-07	0.000108093	1.69709	1.56665e-05	0.000428266	1.49976	0.000995612	0.00269926	1.8256	5.42976e-07	2.44752e-06
Gpr1	early_up	1.56439	0.000306384	0.0668412	1.6794	5.34361e-05	0.00745842	2.15203	5.06749e-09	1.95048e-06	1.60677	0.000276225	0.00385999	1.76886	2.36021e-05	0.000100652	1.97003	1.55359e-07	7.8733e-07
Ezh2	early_up	1.41928	0.0011656	0.107199	1.65235	9.29625e-06	0.00234661	1.34585	0.0065301	0.0509299	1.75994	1.6049e-06	7.05204e-05	1.21183	0.0983919	0.145952	1.1132	0.326109	0.392868
Hspa4l	early_up	1.26194	0.0183804	0.399387	1.6326	3.24075e-06	0.0011651	1.85463	9.86937e-09	3.00231e-06	1.66416	2.86724e-06	0.000110804	1.57088	3.62663e-05	0.000146498	1.66713	1.17674e-06	4.93492e-06
Grid1	early_up	1.08672	0.752928	0.981282	2.18638	0.00242551	0.0755283	3.73127	2.93419e-07	4.29769e-05	4.62566	6.33265e-09	8.07856e-07	3.11838	2.51127e-05	0.000106406	1.99819	0.00710719	0.0133777
Ostn	early_up	1.37722	0.191465	0.779259	2.05141	0.00358178	0.0941056	3.39178	8.92234e-07	0.000102772	2.79961	4.71351e-05	0.000977641	1.87789	0.0155924	0.0295886	1.63967	0.0459308	0.0707692
Ciart	early_up	2.52762	0.0017812	0.138119	2.60779	0.00157251	0.0595658	3.14705	0.000146834	0.00348407	2.9709	0.0004664	0.00572669	2.29479	0.00937039	0.0190556	2.57129	0.00180263	0.00388209
Aldh1a3	early_up	1.19284	0.0665083	0.602441	1.21755	0.0468893	0.316722	1.54327	1.46919e-05	0.000701683	1.15447	0.160101	0.34897	1.13841	0.222064	0.290951	1.15464	0.144454	0.194418
Pard6b	early_up	1.27985	0.0014738	0.124993	1.37059	9.93716e-05	0.0110922	1.4455	5.61342e-06	0.000367942	1.51097	1.1005e-06	5.17012e-05	1.34135	0.000584776	0.00169173	1.24356	0.00577414	0.0111046
Wnt16	late_down	1.76675	0.00581471	0.24895	2.52202	1.69783e-05	0.00341408	1.8593	0.00317519	0.031116	1.80616	0.00681298	0.0402335	0.940916	0.79569	0.839416	0.620923	0.0454685	0.070221
Hcn4	late_down	1.46003	0.0188073	0.399522	2.33035	5.89644e-07	0.000388641	1.9215	7.97546e-05	0.0022292	1.72353	0.0013726	0.0127722	0.742628	0.133871	0.190095	0.608525	0.00975325	0.0177392
Lrrc52	late_down	1.44402	0.0289393	0.465445	1.838	0.00041584	0.0299001	1.49431	0.0187281	0.10375	1.16818	0.390047	0.609526	0.642659	0.0421031	0.0702844	0.418198	0.000155592	0.000423381
Lgi1	late_down	1.44351	0.0144649	0.36591	1.66378	0.00105527	0.047828	1.38677	0.0326832	0.146932	1.21935	0.214786	0.42182	0.769684	0.141647	0.1993	0.658811	0.0154732	0.0268579
Sema7a	late_down	0.817573	0.110845	0.685764	0.649161	0.00102204	0.047365	0.529712	3.28147e-06	0.000250343	0.365089	6.8821e-11	1.99144e-08	0.1845	4.73346e-20	1.86788e-17	0.149899	1.06116e-23	5.24569e-21
G0s2	late_down	0.633399	0.00871754	0.300293	0.722441	0.0639863	0.360956	0.55611	0.00118597	0.0157387	0.622162	0.0112198	0.0577995	0.321782	1.43332e-07	1.09498e-06	0.168535	1.40511e-13	2.85938e-12
Tmem132b	late_down	1.09224	0.595623	0.956868	1.52408	0.0122825	0.178578	1.57778	0.00621299	0.0491406	1.63646	0.00446948	0.0299751	0.647991	0.0378292	0.0641288	0.418812	6.63587e-05	0.000195258
Npas2	late_down	0.718982	0.00876091	0.300293	0.737865	0.0185802	0.216964	0.650023	0.00109953	0.0149941	0.71649	0.0135378	0.0660685	0.519662	1.44988e-05	6.54045e-05	0.26648	1.26916e-13	2.61411e-12
Slc26a9	late_down	0.85444	0.125007	0.703215	0.754277	0.0107351	0.169589	0.651591	0.000182813	0.00409797	0.685136	0.00127157	0.011992	0.303343	9.16568e-12	2.34863e-10	0.192859	3.01163e-17	1.71371e-15
Ppp1r3c	late_down	0.729155	0.00741056	0.276474	0.777506	0.0342834	0.279945	0.661381	0.00068016	0.0108508	0.607754	0.000113321	0.0019043	0.399586	5.9901e-11	1.20656e-09	0.297399	1.81006e-16	8.22781e-15
Slc41a3	late_down	0.821353	0.0345702	0.501836	0.789848	0.0136484	0.186266	0.664099	3.87835e-05	0.0013337	0.617822	5.87564e-06	0.000196362	0.363578	3.12273e-15	2.40572e-13	0.212518	9.037e-25	6.70094e-22
Mss51	late_down	0.836589	0.199985	0.784201	0.824638	0.173261	0.514437	0.736438	0.0323183	0.146011	0.500114	1.03004e-05	0.000306277	0.173797	1.2822e-18	3.30696e-16	0.164583	2.37716e-20	3.86337e-18
Ubxn10	late_down	0.956171	0.786299	0.983792	0.881104	0.46398	0.753473	1.06489	0.706755	0.861977	0.529754	0.00139457	0.0128857	0.245409	1.99686e-07	1.47606e-06	0.165376	1.93436e-10	1.82137e-09
Mc5r	late_down	0.522076	0.00374955	0.201078	0.612766	0.0279246	0.25676	0.613244	0.0270015	0.130116	0.534153	0.00883978	0.048666	0.408252	0.00103142	0.00277792	0.148705	1.66495e-08	1.02083e-07
Lmod1	late_down	0.864685	0.267031	0.8409	0.936047	0.620343	0.840288	0.890342	0.383656	0.633147	0.554225	9.64227e-05	0.00167982	0.194216	4.92751e-15	3.63105e-13	0.169769	1.38935e-17	8.94839e-16
Mylk2	late_down	0.85689	0.162768	0.753741	0.779329	0.0274545	0.256042	0.755867	0.013997	0.0862203	0.566531	5.30392e-06	0.000183457	0.289995	4.00572e-17	6.33651e-15	0.254329	4.02158e-20	6.0395e-18
St8sia5	late_down	0.8476	0.0644759	0.602441	0.802812	0.0180496	0.213075	0.682611	7.72041e-05	0.00220207	0.607663	2.24072e-06	9.19359e-05	0.330442	5.75318e-16	5.59473e-14	0.229537	1.496e-22	4.93016e-20
Unc5a	late_down	0.687762	0.00868882	0.300293	0.670791	0.0071088	0.13647	0.791899	0.0987389	0.292202	0.609169	0.00183397	0.0156873	0.196126	1.3134e-10	2.35354e-09	0.155786	1.17709e-13	2.45863e-12
Espl1	late_down	0.883934	0.195981	0.781677	0.792546	0.0202892	0.224875	0.728165	0.00179344	0.020963	0.61454	1.43837e-05	0.000401525	0.264772	6.32796e-17	9.38437e-15	0.222515	1.00628e-20	2.02347e-18
RGD1565323	late_down	1.00374	0.976652	0.99844	0.93984	0.633302	0.847641	0.810224	0.10816	0.306608	0.627424	0.00103346	0.0102458	0.336781	3.85688e-11	8.28949e-10	0.374213	1.38654e-10	1.35168e-09
Cacng7	late_down	0.831251	0.0949874	0.657621	0.780246	0.0336504	0.279209	0.691018	0.00204277	0.0230594	0.628876	0.000365209	0.00478238	0.298234	4.46678e-11	9.39608e-10	0.21869	1.90171e-15	6.2154e-14
Samd11	late_down	0.822651	0.00479986	0.227782	0.761902	0.000221335	0.0194106	0.700969	2.74217e-06	0.000221314	0.637146	5.67477e-08	4.91427e-06	0.395161	2.28698e-17	3.76844e-15	0.333231	3.02963e-22	9.45884e-20
Ankrd9	late_down	0.865266	0.213108	0.797323	0.81193	0.0812194	0.391861	0.790792	0.0497169	0.190579	0.645136	0.000740611	0.00803332	0.333833	2.52764e-12	7.4196e-11	0.376159	1.13627e-11	1.4387e-10
Eepd1	late_down	0.967109	0.715023	0.977155	0.900609	0.262129	0.606448	0.826665	0.0435805	0.174971	0.662373	6.37547e-05	0.0012279	0.376642	1.77301e-15	1.45069e-13	0.304861	2.24235e-20	3.74694e-18
Nrtn	late_down	1.11256	0.482004	0.939524	1.12301	0.461555	0.752699	0.846658	0.308218	0.566492	1.05245	0.756558	0.875432	0.296247	2.36919e-06	1.30857e-05	0.349725	1.34037e-06	5.56605e-06
Ppp1r1b	late_down	0.957966	0.850741	0.987538	1.41742	0.123522	0.45236	0.979857	0.930742	0.973321	1.01958	0.93684	0.971939	0.308975	0.000395623	0.00120043	0.319652	0.000152438	0.00041604
Pfkfb3	late_down	1.18507	0.354636	0.886482	0.850996	0.383953	0.702749	1.06937	0.718642	0.870366	0.85826	0.433757	0.648421	0.32804	2.33775e-07	1.69738e-06	0.200845	1.74639e-12	2.6563e-11
Cib2	late_down	0.836692	0.0320722	0.487827	0.745595	0.000934339	0.0453539	0.819757	0.0199084	0.10838	0.699023	0.000145921	0.00230828	0.331603	1.49553e-16	1.88755e-14	0.281203	1.15216e-20	2.24087e-18
Rasl10b	late_down	1.17449	0.337218	0.87543	1.2238	0.242922	0.588218	1.07452	0.679579	0.846724	1.11692	0.539923	0.732996	0.333493	2.71728e-05	0.000113995	0.40906	6.76968e-05	0.000198555
Fscn2	late_down	0.693788	0.0480056	0.551879	0.979062	0.904733	0.968775	1.06846	0.701937	0.859155	0.601234	0.0148527	0.0708528	0.348034	4.12294e-05	0.000163978	0.287737	6.72321e-07	2.97073e-06
Pla2g2c	late_down	1.06412	0.700509	0.973477	1.05317	0.758777	0.909602	1.05723	0.737608	0.881106	0.671499	0.0357323	0.12823	0.355713	3.48026e-05	0.000141065	0.352444	4.74979e-06	1.76485e-05
Gpd1	late_down	0.867521	0.270939	0.8421	0.803493	0.0959657	0.418043	0.834863	0.170589	0.402546	0.682993	0.00651525	0.0390629	0.357064	3.83726e-11	8.26723e-10	0.290961	7.51601e-15	2.09812e-13
Slc16a3	late_down	0.924119	0.58454	0.955358	0.918224	0.5608	0.811579	0.830233	0.206658	0.453092	0.733244	0.0462181	0.152061	0.367515	4.17297e-09	4.88245e-08	0.335889	7.61938e-11	7.95743e-10
Sbk2	late_down	1.16095	0.248948	0.825246	1.22653	0.124303	0.453066	0.909795	0.476492	0.709038	0.817249	0.153378	0.339217	0.370328	1.18169e-08	1.21697e-07	0.281884	1.66686e-12	2.56082e-11
Rasd2	late_down	0.78752	0.0145648	0.366872	0.82442	0.0524531	0.331962	0.690321	0.000335888	0.00625609	0.698423	0.000897512	0.00924313	0.374433	1.1278e-12	3.81203e-11	0.237582	4.11743e-20	6.10615e-18
Lpin1	late_down	0.893176	0.177853	0.765066	0.82949	0.0296382	0.265485	0.752049	0.0011688	0.015563	0.667583	1.9508e-05	0.000491387	0.374926	1.69028e-17	3.0384e-15	0.279014	2.54809e-24	1.59108e-21
Car9	late_down	0.901046	0.593658	0.956802	1.10692	0.604166	0.83279	0.85435	0.43681	0.678847	0.882257	0.552131	0.741658	0.381272	0.000404391	0.00122297	0.330183	1.79735e-05	5.9348e-05
Asb11	late_down	0.943606	0.44205	0.919969	0.86241	0.0568009	0.342422	0.764929	0.000786781	0.0118909	0.678612	7.7889e-06	0.000243819	0.388817	4.5522e-18	9.39453e-16	0.346375	1.23198e-21	3.32186e-19
Chchd10	late_down	0.954111	0.652489	0.968466	0.968472	0.762413	0.911115	0.829812	0.0809201	0.25975	0.731638	0.00599073	0.0369792	0.397805	1.29193e-12	4.26949e-11	0.346589	7.89682e-16	2.87654e-14
Lingo4	late_down	1.03835	0.743957	0.980744	1.11586	0.352724	0.679668	0.969317	0.790957	0.910529	0.938991	0.61152	0.786031	0.402713	1.10612e-09	1.53845e-08	0.310083	3.76003e-14	8.74687e-13
LOC691083	late_down	0.980185	0.841557	0.986772	0.826048	0.0773692	0.385772	0.75136	0.00955171	0.0663475	0.693037	0.00196453	0.0164948	0.402843	7.22475e-09	7.87816e-08	0.330891	1.71391e-12	2.62034e-11
Pde4a	late_down	1.01238	0.891569	0.991035	0.935893	0.472568	0.758355	0.871114	0.136649	0.353743	0.796179	0.0210106	0.0898227	0.412529	3.08977e-13	1.23842e-11	0.411625	2.80322e-14	6.73226e-13
Grhpr	late_down	0.830369	0.0630865	0.602441	0.845761	0.100756	0.423502	0.848717	0.106725	0.304806	0.734926	0.0049419	0.032229	0.41522	2.46107e-11	5.65856e-10	0.368653	2.82872e-14	6.7798e-13
Nfasc	late_down	1.00227	0.985595	0.998533	1.11982	0.379777	0.699116	0.809786	0.110396	0.311102	0.746791	0.0385781	0.134654	0.4166	3.77846e-07	2.59871e-06	0.330323	1.61402e-10	1.54925e-09
Pkdcc	late_down	0.938623	0.496328	0.942345	0.889302	0.220557	0.56516	0.761313	0.00538088	0.0446138	0.738148	0.0033976	0.0245637	0.41978	5.48013e-12	1.46433e-10	0.40769	1.52673e-13	3.05448e-12
Fanca	late_down	0.87097	0.392326	0.901697	0.907971	0.562792	0.812777	1.21451	0.216824	0.465151	0.805685	0.219546	0.428191	0.420757	0.000149816	0.000514746	0.315327	5.5819e-07	2.50847e-06
Ptprt	late_down	0.890361	0.294653	0.852329	0.874117	0.245891	0.59159	0.90659	0.386023	0.635022	0.75666	0.0250274	0.100918	0.423083	1.89914e-07	1.41529e-06	0.245874	1.39395e-13	2.84644e-12
Asb2	late_down	0.85432	0.0478819	0.551879	0.794481	0.00488574	0.111329	0.699294	2.40358e-05	0.000952868	0.681737	1.71529e-05	0.000454245	0.423321	2.64219e-16	3.01413e-14	0.360263	8.29078e-21	1.69589e-18
Asb10	late_down	0.9889	0.906125	0.992459	0.948409	0.584507	0.82317	0.841734	0.0780385	0.253747	0.786804	0.0210458	0.0898805	0.425643	1.12652e-11	2.83758e-10	0.442326	5.78819e-12	7.80353e-11
Ddit4l2	late_down	0.970259	0.776594	0.983792	0.947106	0.617768	0.838837	0.831314	0.0926395	0.281814	0.845756	0.146476	0.328505	0.429577	8.07766e-10	1.17731e-08	0.381773	1.68657e-12	2.58186e-11
Pfkm	late_down	0.945513	0.545072	0.95158	0.901409	0.270114	0.612312	0.841682	0.0695343	0.236241	0.737598	0.00267909	0.020586	0.431564	4.41717e-13	1.68506e-11	0.381204	2.48393e-16	1.06388e-14
Pfkfb1	late_down	1.03988	0.67185	0.971699	0.989946	0.914243	0.972411	0.791749	0.0145919	0.0882804	0.769808	0.00949407	0.0512688	0.435146	2.22313e-12	6.72837e-11	0.402999	1.06422e-14	2.82459e-13
Actn3	late_down	0.806195	0.034464	0.501836	0.749541	0.0057239	0.120014	0.820577	0.0563343	0.207176	0.683206	0.000622019	0.00708899	0.439375	2.30123e-11	5.30132e-10	0.382913	1.27353e-14	3.29894e-13
Sepw1	late_down	0.890769	0.175609	0.764541	0.820768	0.0239932	0.243259	0.847548	0.0585702	0.212565	0.716347	0.0004085	0.00524507	0.440552	5.69531e-14	2.87529e-12	0.427271	2.14587e-15	6.91811e-14
Llgl2	late_down	0.907913	0.234622	0.817352	0.916639	0.297891	0.638055	0.957992	0.602295	0.798216	0.834213	0.0414066	0.141366	0.441421	3.47955e-12	9.73616e-11	0.414123	1.03877e-14	2.76942e-13
Acmsd	late_down	1.1161	0.505241	0.945367	1.12896	0.478319	0.762045	1.02608	0.880608	0.951419	1.07618	0.675728	0.829762	0.442347	0.000437776	0.00130892	0.502581	0.000648539	0.00154194
Nog	late_down	1.07609	0.308804	0.856793	0.972317	0.710236	0.888128	0.96062	0.590978	0.790709	0.995533	0.954213	0.980888	0.442905	3.32649e-12	9.32989e-11	0.512453	2.57585e-11	3.04079e-10
Aldoa	late_down	0.852739	0.11892	0.697354	0.81969	0.056011	0.339817	0.789372	0.0240856	0.1217	0.718828	0.00301605	0.0224343	0.443296	4.45934e-11	9.39608e-10	0.364869	2.20475e-15	7.0695e-14
Mlxipl	late_down	0.934968	0.401217	0.907693	0.895752	0.179724	0.522268	0.788258	0.00454753	0.0395518	0.752811	0.00142391	0.0130699	0.444495	6.40909e-14	3.17425e-12	0.425612	7.56957e-16	2.78899e-14
Myo3b	late_down	1.16319	0.284109	0.846368	1.2807	0.088546	0.406485	1.02437	0.86921	0.945996	0.926999	0.627577	0.796658	0.444785	7.10125e-05	0.000264935	0.283419	1.43458e-08	8.94372e-08
LOC100360552	late_down	0.972735	0.739138	0.980339	0.902627	0.228734	0.573972	0.817779	0.0196964	0.107537	0.734337	0.000874347	0.00906753	0.447385	3.91722e-13	1.51875e-11	0.452433	7.24434e-14	1.59456e-12
Phkg1	late_down	0.973355	0.797319	0.983816	0.935496	0.533278	0.79353	0.947331	0.613869	0.806387	0.790499	0.0391678	0.136152	0.447777	4.49228e-10	7.07788e-09	0.372909	6.34439e-14	1.40955e-12
Atp2a1	late_down	0.866669	0.104699	0.678398	0.850976	0.0723919	0.375079	0.812766	0.0222517	0.115984	0.717566	0.000629569	0.0071368	0.448495	4.38242e-13	1.67719e-11	0.40062	3.1356e-16	1.29619e-14
Celsr2	late_down	0.900579	0.220147	0.802167	0.84684	0.0595416	0.350055	0.806278	0.0152585	0.0909224	0.713682	0.000447452	0.00558716	0.450144	3.62294e-12	1.00662e-10	0.369304	6.33295e-17	3.29535e-15
Lrrc38	late_down	1.01549	0.881948	0.989943	0.999526	0.996456	0.998696	0.994543	0.958779	0.985927	0.84914	0.150384	0.334792	0.452507	2.7366e-08	2.54643e-07	0.399274	5.63374e-11	6.02258e-10
Fam213b	late_down	0.989248	0.938715	0.996146	0.96559	0.810069	0.929823	0.994042	0.966804	0.988704	0.918272	0.576532	0.759592	0.454241	2.81516e-05	0.000117644	0.484532	2.23172e-05	7.24608e-05
Foxp3	late_down	0.875086	0.356419	0.886482	0.845937	0.267145	0.609151	0.860251	0.310753	0.568456	0.748705	0.0693868	0.200196	0.455227	5.51712e-05	0.000211897	0.224262	7.97197e-11	8.26021e-10
Dusp26	late_down	0.935999	0.27601	0.844702	0.898098	0.0837419	0.397724	0.842425	0.0066284	0.0514655	0.788449	0.000437011	0.00550733	0.45619	3.77876e-19	1.12078e-16	0.451911	1.80356e-20	3.19365e-18
Pkm	late_down	0.888879	0.258066	0.834141	0.843503	0.108435	0.432951	0.837112	0.0950758	0.285467	0.731758	0.00585297	0.0362988	0.460004	3.9279e-10	6.27409e-09	0.416056	1.4388e-12	2.26092e-11
Pygm	late_down	0.855706	0.117169	0.693606	0.842491	0.0899974	0.408372	0.829676	0.0661463	0.22906	0.737818	0.00491086	0.0321182	0.46266	1.13665e-10	2.07465e-09	0.372067	1.65093e-15	5.47112e-14
Myoz1	late_down	0.890275	0.20993	0.794944	0.915938	0.35015	0.677437	0.897999	0.254709	0.508429	0.782776	0.0147431	0.0704157	0.463765	1.20395e-11	3.0198e-10	0.449352	6.15975e-13	1.05302e-11
Sar1b	late_down	0.928985	0.432902	0.918307	0.926193	0.421714	0.726367	0.819456	0.0392833	0.164579	0.756277	0.00640079	0.0386346	0.464692	2.75978e-11	6.20115e-10	0.367424	1.14554e-16	5.63928e-15
Kcna7	late_down	0.993148	0.936341	0.995651	0.989337	0.902567	0.968403	0.875184	0.130691	0.344366	0.812283	0.0262308	0.104239	0.464786	2.45943e-12	7.27649e-11	0.468214	5.97063e-13	1.02363e-11
Afap1l1	late_down	0.918213	0.275473	0.844702	0.878393	0.105917	0.43034	0.786635	0.00337374	0.032436	0.77939	0.003811	0.0266276	0.465491	1.73738e-13	7.49538e-12	0.4485	2.9311e-15	9.12718e-14
Dhrs7c	late_down	0.973559	0.790053	0.983816	0.895968	0.283893	0.623102	0.908187	0.348496	0.603834	0.809254	0.0518349	0.165048	0.465923	4.08929e-10	6.5034e-09	0.426089	2.06868e-12	3.10669e-11
St3gal2	late_down	0.963886	0.529616	0.950753	0.879412	0.032986	0.277043	0.838453	0.00396341	0.0361928	0.695265	1.29742e-07	9.05449e-06	0.466206	1.76753e-19	5.99143e-17	0.425381	4.6129e-23	1.82425e-20
Fhl3	late_down	0.88057	0.269893	0.84189	0.949395	0.657553	0.861426	0.990267	0.933543	0.974587	0.730398	0.0124439	0.0623718	0.466672	3.30927e-08	3.01866e-07	0.501251	1.02334e-07	5.34841e-07
Zfp358	late_down	0.870045	0.0688789	0.607127	0.837425	0.0236315	0.241902	0.761131	0.000667272	0.0107415	0.702819	4.09957e-05	0.000879516	0.468523	4.29449e-14	2.30542e-12	0.388938	3.07319e-19	3.5058e-17
Rxrg	late_down	0.911723	0.286549	0.847362	0.872305	0.123595	0.45236	0.812099	0.0202486	0.109286	0.736395	0.00142663	0.0130699	0.468703	7.78584e-12	2.02125e-10	0.378793	5.68585e-17	2.98482e-15
Tnk2	late_down	0.915391	0.245644	0.824826	0.927342	0.331281	0.665537	0.909127	0.220135	0.469258	0.866517	0.0816811	0.221805	0.468923	1.35432e-13	6.17932e-12	0.446108	1.02223e-15	3.5881e-14
Ramp1	late_down	1.12035	0.314686	0.8604	1.1891	0.136269	0.468065	0.972034	0.806931	0.91902	0.925729	0.529436	0.725444	0.471947	5.17034e-07	3.44225e-06	0.439097	1.0406e-08	6.7242e-08
Kcnj11	late_down	0.888871	0.0679593	0.607127	0.857952	0.0202655	0.224875	0.824937	0.00397945	0.0362622	0.734074	2.05103e-05	0.000504494	0.473488	2.0312e-17	3.57316e-15	0.435558	1.35965e-20	2.52046e-18
Cpne6	late_down	0.834455	0.442698	0.920948	1.20562	0.416061	0.722187	0.822072	0.416874	0.662969	1.23551	0.372264	0.592188	0.476074	0.0138784	0.0267729	0.27808	4.6801e-05	0.000142298
Arhgef37	late_down	0.926298	0.153904	0.740137	0.869712	0.0127209	0.180066	0.824206	0.000685707	0.0108905	0.833406	0.00218588	0.0177625	0.476205	3.59452e-19	1.09347e-16	0.433659	3.95662e-23	1.76664e-20
Ybx2	late_down	0.979765	0.81585	0.985941	1.0594	0.522177	0.788784	0.818231	0.0309932	0.14197	0.758089	0.00556097	0.0349076	0.477227	2.26506e-09	2.87717e-08	0.347296	2.25182e-15	7.16236e-14
Cda	late_down	1.09381	0.508588	0.945367	1.07872	0.590748	0.826782	0.904567	0.48399	0.714758	0.763886	0.0822937	0.222856	0.477353	0.000113924	0.000403101	0.385996	7.5742e-07	3.30612e-06
Rap1gap2	late_down	1.05822	0.473547	0.936008	0.978683	0.792906	0.923344	0.795215	0.00717385	0.0540237	0.739448	0.000989759	0.00994284	0.483768	1.99127e-10	3.43877e-09	0.40986	1.21232e-14	3.17505e-13
Acsl6	late_down	1.0775	0.465237	0.930454	0.977042	0.822648	0.935842	0.839651	0.0944094	0.284323	0.797256	0.0401537	0.138652	0.485217	4.0844e-09	4.79776e-08	0.432686	8.65355e-12	1.12572e-10
Ece1	late_down	0.945218	0.364963	0.88924	0.937506	0.308471	0.647391	0.829055	0.00391707	0.035997	0.758957	8.3606e-05	0.00151205	0.485837	7.10595e-17	1.02811e-14	0.451526	7.09892e-20	9.90842e-18
St3gal1	late_down	0.873836	0.039817	0.521977	0.811371	0.0024508	0.0761105	0.844375	0.0123491	0.0789972	0.671098	3.10575e-07	1.87993e-05	0.486811	1.41015e-14	8.77474e-13	0.444797	5.12543e-18	3.87313e-16
Tuba8	late_down	0.899009	0.219122	0.801562	0.889542	0.18383	0.527853	0.805351	0.0154439	0.0917049	0.74305	0.00178287	0.0153721	0.489641	1.9906e-11	4.63977e-10	0.324364	7.56958e-21	1.57553e-18
Dagla	late_down	0.872127	0.0623709	0.602224	0.865779	0.0558923	0.339817	0.861782	0.0475462	0.185361	0.775707	0.0017464	0.0151235	0.491032	9.20468e-13	3.16067e-11	0.433948	1.36381e-16	6.39537e-15
Klhl21	late_down	1.02448	0.77295	0.983045	0.937903	0.451623	0.746352	0.958971	0.623596	0.811331	0.866568	0.112715	0.275289	0.49278	1.22123e-11	3.04731e-10	0.519167	3.52292e-11	3.973e-10
Perm1	late_down	1.04718	0.683534	0.972033	1.03754	0.748353	0.903849	0.771386	0.0253641	0.125855	0.795843	0.0603364	0.182205	0.493488	6.49261e-08	5.53763e-07	0.381426	9.93966e-13	1.63104e-11
Wfdc1	late_down	0.967151	0.720903	0.978414	0.871834	0.162424	0.503302	0.806668	0.0298716	0.138707	0.754288	0.0077216	0.0439372	0.494328	2.70714e-08	2.52497e-07	0.43954	4.7928e-11	5.2359e-10
Hfe2	late_down	0.923279	0.3656	0.889439	0.908317	0.28329	0.622605	0.898861	0.236369	0.487109	0.824591	0.0429695	0.145309	0.495533	5.66288e-11	1.15636e-09	0.424465	5.93351e-15	1.70448e-13
Lnx1	late_down	1.00884	0.906624	0.992459	0.924219	0.320541	0.656282	0.839388	0.02946	0.137495	0.795347	0.00779216	0.0442538	0.495703	3.35878e-10	5.43636e-09	0.505175	2.87894e-11	3.34532e-10
Epas1	late_down	1.03936	0.609785	0.959736	1.02008	0.795769	0.924052	0.846771	0.0325866	0.14672	0.811041	0.0109615	0.0568138	0.495871	3.49916e-13	1.3838e-11	0.505228	1.77721e-13	3.51414e-12
Tmem50b	late_down	0.947723	0.509743	0.945367	0.888351	0.156908	0.496656	0.737618	0.000453517	0.00791253	0.725728	0.000453882	0.0056321	0.499054	3.16518e-11	6.96693e-10	0.417959	7.90417e-16	2.87654e-14
Lrrc20	late_down	0.928848	0.326121	0.86868	0.914855	0.244437	0.590634	0.841936	0.0263898	0.128374	0.806552	0.00871528	0.0481145	0.502796	5.32869e-13	2.00062e-11	0.483443	1.03498e-14	2.76554e-13
Ccbl1	late_down	0.900294	0.0978337	0.660648	0.901751	0.113746	0.439427	0.818534	0.00274622	0.0281357	0.756104	0.000114881	0.00192235	0.503367	8.19061e-14	3.93415e-12	0.499417	2.0097e-15	6.5145e-14
Asb18	late_down	0.977661	0.832199	0.985941	1.05597	0.618414	0.83917	0.831569	0.0995315	0.293413	0.891619	0.321806	0.542932	0.50558	1.50747e-06	8.84939e-06	0.438202	3.36961e-09	2.39671e-08
Ndufs7	late_down	1.00997	0.911265	0.992683	0.948522	0.558849	0.810536	0.868629	0.122092	0.330193	0.82616	0.0472139	0.154197	0.505673	2.79667e-10	4.61084e-09	0.53905	1.44839e-09	1.12386e-08
Wnk2	late_down	0.94664	0.513261	0.945367	0.894139	0.19042	0.534961	0.889911	0.173948	0.407849	0.81106	0.0214591	0.0912512	0.507626	4.30171e-11	9.14614e-10	0.498736	3.89169e-12	5.49655e-11
Fkbp4	late_down	0.981974	0.782023	0.983792	0.940085	0.356133	0.68291	0.87328	0.0455224	0.179906	0.802007	0.00233379	0.0186055	0.508345	7.18222e-15	4.92542e-13	0.46596	4.31065e-18	3.38686e-16
Fuom	late_down	0.993347	0.931785	0.994642	0.945963	0.49498	0.773403	0.84154	0.037058	0.158835	0.854068	0.0683635	0.197869	0.508379	1.3503e-09	1.83715e-08	0.565884	7.84163e-09	5.19158e-08
Fam53a	late_down	0.928059	0.32183	0.867592	0.900255	0.176306	0.518465	0.801859	0.00538453	0.0446138	0.770178	0.00196927	0.0165229	0.508546	2.50285e-11	5.72136e-10	0.471786	5.39159e-14	1.22072e-12
Rph3al	late_down	0.964265	0.575794	0.954833	0.953535	0.480054	0.76311	0.850468	0.0182742	0.102022	0.843979	0.018751	0.0830701	0.509134	1.55199e-12	4.94967e-11	0.496552	1.59211e-14	4.0189e-13
Macrod1	late_down	0.929877	0.44863	0.924535	0.961029	0.683516	0.873463	0.898886	0.276477	0.533093	0.784309	0.0197339	0.0863178	0.509946	3.91923e-09	4.62664e-08	0.507581	8.55792e-10	7.01182e-09
Slc25a38	late_down	0.942752	0.374726	0.893414	0.827785	0.00758776	0.140878	0.814639	0.00367823	0.0344696	0.716117	1.87394e-05	0.000480181	0.510895	1.2069e-12	4.0221e-11	0.467829	5.96698e-16	2.26173e-14
Susd4	late_down	0.875317	0.263093	0.837044	0.789274	0.0610215	0.354187	1.05826	0.63108	0.817464	0.883511	0.331123	0.551747	0.511457	1.97841e-05	8.60091e-05	0.320535	5.48971e-11	5.88346e-10
Smyd2	late_down	0.926733	0.280314	0.845512	0.916498	0.224132	0.569278	0.883344	0.0858991	0.269534	0.768618	0.000743601	0.00803332	0.511929	1.6116e-13	7.08148e-12	0.495052	3.47594e-15	1.06012e-13
Syt3	late_down	0.886401	0.304591	0.854737	0.910179	0.437696	0.736362	0.924763	0.511964	0.736236	0.838812	0.17249	0.365432	0.512259	2.90461e-05	0.000120829	0.398546	9.27282e-09	6.03471e-08
Ntf4	late_down	0.973035	0.770621	0.982821	0.954686	0.635097	0.848456	0.807739	0.0336122	0.149803	0.799802	0.034214	0.124209	0.512327	4.75254e-07	3.18915e-06	0.409381	5.64084e-11	6.02366e-10
Lrrc4	late_down	0.870134	0.382686	0.897838	0.827539	0.26298	0.607121	0.7304	0.0671163	0.231272	0.955786	0.785633	0.892023	1.94975	4.34393e-05	0.000171445	1.49111	0.00894118	0.016429
Aqp1	late_down	0.901426	0.0941131	0.65684	0.911377	0.139985	0.473571	0.806635	0.000922994	0.0132411	0.742737	2.05387e-05	0.000504494	0.517917	1.10132e-15	9.46818e-14	0.532002	1.03638e-15	3.62704e-14
Aqp4	late_down	1.0767	0.677161	0.972033	1.16977	0.387172	0.704569	1.03341	0.85568	0.939284	0.950451	0.788747	0.89388	0.51833	0.000666505	0.00189626	0.358208	1.36033e-07	6.95946e-07
Nos1	late_down	0.93334	0.445156	0.921501	0.94223	0.51823	0.786882	0.858521	0.100152	0.294987	0.770023	0.00841864	0.0469135	0.519262	3.52279e-09	4.2302e-08	0.355739	4.02479e-17	2.18935e-15
Tmie	late_down	0.920184	0.433378	0.918307	0.964918	0.74309	0.900957	0.940819	0.574343	0.779605	0.908529	0.404526	0.622638	0.520224	8.20281e-06	3.92254e-05	0.664878	0.000775732	0.00181453
Jph2	late_down	0.920012	0.357195	0.886482	0.860978	0.105177	0.43024	0.908004	0.296107	0.553493	0.81137	0.032911	0.121335	0.521518	1.64762e-09	2.17194e-08	0.533382	1.31015e-09	1.03074e-08
Ppapdc3	late_down	0.876192	0.0700289	0.608546	0.833361	0.0148806	0.195725	0.848582	0.0280353	0.132991	0.786642	0.00260532	0.0202023	0.522592	1.82671e-12	5.6585e-11	0.578403	1.24279e-10	1.22871e-09
Zfp474	late_down	1.16508	0.474175	0.936666	1.43032	0.100095	0.422555	1.01167	0.958543	0.985927	0.860771	0.532307	0.726961	0.522689	0.0236274	0.0425689	0.280152	7.11905e-05	0.000207826
Phc1	late_down	0.901007	0.0509145	0.566117	0.83683	0.00139672	0.0565661	0.773901	8.85792e-06	0.000491076	0.698956	1.76779e-08	1.83974e-06	0.523023	1.07427e-17	1.99143e-15	0.445077	1.24482e-23	5.9074e-21
Mybpc2	late_down	0.884112	0.192915	0.780122	0.826833	0.0489061	0.32159	0.888321	0.219331	0.468082	0.775342	0.0130655	0.0643725	0.523317	5.42059e-09	6.16586e-08	0.474733	1.75265e-11	2.14365e-10
Nr4a1	late_down	1.35228	0.016949	0.388191	1.15319	0.256981	0.602177	1.05334	0.678305	0.846027	0.829968	0.156889	0.344499	0.523527	3.02159e-06	1.63243e-05	0.56409	1.33145e-05	4.53007e-05
Pgam2	late_down	0.873507	0.121952	0.699852	0.884052	0.164524	0.505753	0.832972	0.0412656	0.169474	0.762209	0.00432399	0.0292473	0.523765	5.31393e-10	8.17697e-09	0.489276	4.55732e-12	6.30164e-11
Asrgl1	late_down	0.921891	0.26159	0.835398	0.893182	0.134518	0.46569	0.888162	0.11239	0.31459	0.738517	0.000289884	0.00401305	0.529296	2.7991e-10	4.61084e-09	0.542404	5.79362e-11	6.16958e-10
Syngr1	late_down	0.98476	0.895702	0.991653	1.09785	0.435879	0.7357	0.916691	0.47223	0.706054	1.02308	0.855258	0.930471	0.529913	3.34086e-05	0.000136253	0.639217	0.000817351	0.00190064
Fam189b	late_down	0.98215	0.79343	0.983816	0.915281	0.21243	0.5582	0.91171	0.191242	0.430803	0.840658	0.0217622	0.0922739	0.531007	6.80995e-12	1.79142e-10	0.507879	5.44966e-14	1.23152e-12
Asb4	late_down	0.957776	0.56764	0.953367	0.937502	0.409645	0.719336	0.868406	0.0735375	0.244716	0.855139	0.0593183	0.180265	0.531238	1.43335e-09	1.93242e-08	0.461072	1.83382e-13	3.62004e-12
Zfand4	late_down	0.900807	0.495429	0.942252	1.05262	0.74125	0.899944	1.21034	0.204512	0.450071	1.12242	0.461365	0.672768	1.87916	5.73501e-05	0.00021906	2.28916	4.71885e-08	2.63085e-07
Slc9a5	late_down	1.03631	0.641847	0.966883	1.03566	0.659239	0.861765	0.923629	0.32051	0.578419	0.819778	0.0219656	0.0927964	0.532913	9.99943e-09	1.05452e-07	0.421571	6.28738e-14	1.3995e-12
Mapk8ip1	late_down	0.904802	0.146575	0.729431	0.87826	0.0663644	0.364207	0.833391	0.0107133	0.0718094	0.76113	0.000389952	0.00505617	0.535135	2.89304e-12	8.2906e-11	0.51282	2.95592e-14	7.05615e-13
Bphl	late_down	1.04214	0.655686	0.969474	1.04618	0.637355	0.850475	0.917286	0.371627	0.622474	0.946662	0.584486	0.765718	0.53568	1.37296e-06	8.13223e-06	0.673859	0.000267391	0.000691742
Sema6c	late_down	0.932419	0.432077	0.918009	0.9119	0.309169	0.64751	0.937551	0.477586	0.709936	0.830635	0.054096	0.169384	0.535862	4.8365e-09	5.54935e-08	0.651975	9.3394e-06	3.27141e-05
Pdk2	late_down	0.917821	0.22431	0.803916	0.903441	0.15707	0.496656	0.812486	0.00462443	0.0400762	0.799033	0.00365085	0.0258281	0.536112	1.67402e-12	5.2437e-11	0.451336	9.24405e-18	6.41353e-16
Kcnj12	late_down	0.921467	0.287729	0.847791	0.924475	0.315638	0.65215	0.934963	0.39082	0.638532	0.81515	0.0146742	0.0701711	0.536878	6.73157e-11	1.33542e-09	0.533059	9.02113e-12	1.16207e-10
Unc119	late_down	0.937336	0.409362	0.91034	0.907826	0.238179	0.585091	0.929643	0.363923	0.615653	0.888279	0.165373	0.356614	0.537048	1.79246e-08	1.76772e-07	0.608376	2.14231e-07	1.0555e-06
Map3k10	late_down	0.894987	0.149423	0.734362	0.873268	0.085044	0.400531	0.885982	0.12328	0.332635	0.766715	0.00174087	0.0150867	0.537641	1.00438e-10	1.87063e-09	0.528119	6.78016e-12	9.01791e-11
Pgp	late_down	1.06509	0.503409	0.943701	0.989155	0.909195	0.970426	0.956287	0.640763	0.822818	0.856281	0.12574	0.295986	0.539967	3.38103e-08	3.07612e-07	0.488204	1.05276e-10	1.06297e-09
Lgi2	late_down	1.01297	0.90648	0.992459	1.0188	0.868311	0.95338	0.91821	0.448042	0.686855	0.938881	0.593625	0.77188	0.540108	4.35199e-06	2.25074e-05	0.425759	4.69795e-10	4.08027e-09
LOC294154	late_down	0.987835	0.839344	0.986772	0.953562	0.438454	0.73696	0.872369	0.0284746	0.134484	0.808934	0.00146581	0.013326	0.543618	1.11172e-14	7.20736e-13	0.545683	2.43178e-15	7.69351e-14
Kcnj8	late_down	0.779031	0.00247229	0.162086	0.847426	0.0457827	0.313606	0.766167	0.0016734	0.0198532	0.856281	0.0711403	0.203621	0.547802	8.0257e-09	8.67185e-08	0.461749	3.79093e-13	6.80417e-12
Sfxn5	late_down	0.829913	0.0177974	0.394581	0.77209	0.00185013	0.0651996	0.809149	0.00893318	0.0633114	0.700063	6.57095e-05	0.00126145	0.548491	4.78041e-09	5.50629e-08	0.400017	3.77021e-16	1.51114e-14
Mapkapk2	late_down	0.934198	0.323742	0.867592	0.920041	0.234835	0.582121	0.855368	0.0279731	0.132991	0.797192	0.00275171	0.0209674	0.549201	3.54859e-12	9.88275e-11	0.502878	2.86997e-15	8.96034e-14
Cuedc1	late_down	0.918931	0.147847	0.729642	0.899187	0.0756608	0.381773	0.833072	0.00276779	0.0283052	0.773185	9.19721e-05	0.00163103	0.550354	2.20551e-14	1.28266e-12	0.503352	5.4497e-18	4.0921e-16
Ckmt2	late_down	1.13137	0.228416	0.809415	1.09525	0.38054	0.699523	0.867812	0.171359	0.403936	0.854027	0.148039	0.331073	0.550842	3.05844e-07	2.15984e-06	0.517992	8.67705e-09	5.69384e-08
Esrra	late_down	1.0179	0.845306	0.987538	1.03433	0.716243	0.890303	0.921591	0.379832	0.630168	0.845347	0.0887179	0.234839	0.550886	6.31397e-08	5.42033e-07	0.579471	1.3545e-07	6.93859e-07
Oplah	late_down	0.999823	0.998183	0.99976	0.943331	0.463569	0.753473	0.902961	0.200408	0.444088	0.840673	0.0408629	0.140115	0.551091	1.45787e-09	1.95657e-08	0.653	1.11471e-06	4.70348e-06
Magix	late_down	0.958131	0.51161	0.945367	0.929999	0.27972	0.619836	0.885683	0.0716643	0.241263	0.829467	0.009528	0.0514053	0.552755	1.29943e-11	3.19842e-10	0.549554	8.41966e-13	1.40099e-11
Cd24	late_down	0.942556	0.627055	0.965277	0.892205	0.357286	0.683684	0.850597	0.193457	0.434168	0.879521	0.326146	0.546449	0.553069	1.57111e-05	7.02854e-05	0.35576	1.91678e-12	2.89321e-11
Gmpr	late_down	0.969585	0.674487	0.971699	0.94845	0.47955	0.762854	0.890659	0.124662	0.334915	0.843394	0.0329651	0.121419	0.553126	7.62515e-11	1.4806e-09	0.568898	8.05865e-11	8.34274e-10
Gapdh	late_down	0.882856	0.143654	0.722623	0.879497	0.137848	0.469878	0.856805	0.0759622	0.249644	0.788991	0.0103275	0.0544556	0.554865	4.35699e-09	5.06778e-08	0.44678	1.72488e-14	4.29916e-13
Myh4	late_down	0.807397	0.0940935	0.65684	0.710361	0.0091741	0.156947	0.975327	0.847274	0.936469	0.794777	0.0931701	0.242388	0.555595	3.27555e-05	0.000134096	0.415323	1.20362e-09	9.57087e-09
Tcea3	late_down	0.992572	0.907247	0.992459	1.01036	0.874222	0.956011	0.896071	0.0948952	0.285197	0.853515	0.0229189	0.0951598	0.555764	6.67578e-13	2.40734e-11	0.519177	1.27049e-15	4.36901e-14
Gpi	late_down	0.900158	0.276804	0.844702	0.875573	0.176496	0.518688	0.857564	0.120099	0.326725	0.800588	0.0332111	0.121868	0.556624	1.36462e-07	1.05129e-06	0.447816	2.56428e-12	3.75125e-11
Lrrc16b	late_down	1.21891	0.127043	0.703282	1.37248	0.0179697	0.213075	1.07734	0.578872	0.782122	1.13069	0.376981	0.597097	0.556733	0.00097943	0.00266009	0.654064	0.00567404	0.0109316
Gpt2	late_down	0.836785	0.0818387	0.637515	0.77897	0.0173892	0.210122	0.902313	0.322214	0.580523	0.743948	0.00778182	0.0442162	0.557907	6.95156e-07	4.45246e-06	0.399347	2.409e-13	4.60231e-12
Neu3	late_down	1.04288	0.517718	0.946362	1.00439	0.947954	0.982058	0.92184	0.226437	0.476405	0.88651	0.0913958	0.239699	0.5588	1.31921e-10	2.35354e-09	0.587778	1.51794e-10	1.46295e-09
Masp1	late_down	0.985968	0.821423	0.985941	0.939408	0.329651	0.66368	0.911221	0.148255	0.37084	0.863204	0.0314007	0.117446	0.56013	1.67512e-12	5.2437e-11	0.55743	1.5416e-13	3.07905e-12
Ldha	late_down	0.981617	0.830293	0.985941	0.940979	0.488803	0.769921	0.941516	0.49475	0.722249	0.86714	0.125933	0.296266	0.562263	1.32766e-08	1.35671e-07	0.55148	1.60058e-09	1.22908e-08
Tpm1	late_down	0.875627	0.113965	0.691322	0.836287	0.0370503	0.288807	0.890108	0.173482	0.407018	0.775123	0.00530461	0.0337991	0.562598	5.60385e-09	6.33785e-08	0.511455	1.1505e-11	1.45362e-10
Pdzd7	late_down	0.957681	0.707042	0.97595	0.838474	0.150677	0.48696	0.959337	0.724674	0.874622	0.895058	0.373163	0.59301	0.562615	0.000164294	0.000558505	0.360224	8.1444e-10	6.68686e-09
Dll4	late_down	0.964665	0.617858	0.962616	0.982366	0.809932	0.929823	0.77473	0.000996253	0.0140375	0.842377	0.0308179	0.115965	0.562869	1.302e-09	1.77755e-08	0.499433	3.03948e-13	5.62264e-12
Ttc7b	late_down	0.959802	0.476126	0.938078	0.956209	0.444603	0.741543	0.851952	0.00751692	0.0559478	0.789803	0.000248092	0.00352922	0.563765	3.256e-14	1.78839e-12	0.517802	1.06143e-17	7.11456e-16
Cacna1s	late_down	0.908717	0.0915564	0.653917	0.900956	0.0705192	0.372171	0.851433	0.00612306	0.0484939	0.787097	0.000146875	0.00232027	0.564324	8.04779e-15	5.42494e-13	0.537322	3.42277e-17	1.91546e-15
Fbxo44	late_down	0.882501	0.163639	0.754828	0.916991	0.348541	0.676538	0.810137	0.0257581	0.127	0.827888	0.0556014	0.172366	0.566007	2.11231e-06	1.18489e-05	0.427497	1.35227e-11	1.68169e-10
Slc2a4	late_down	0.973604	0.731812	0.979456	0.970344	0.704238	0.884569	0.872245	0.0878211	0.273467	0.847225	0.0496161	0.159698	0.566785	1.24867e-09	1.71065e-08	0.648156	4.65979e-07	2.13533e-06
Atp13a2	late_down	0.906016	0.0903298	0.653917	0.874311	0.0258975	0.25061	0.87601	0.0272774	0.13101	0.78019	0.000157362	0.00245854	0.570051	7.0386e-13	2.52284e-11	0.603163	2.81972e-12	4.08962e-11
Rnf150	late_down	0.912465	0.133548	0.71324	0.836445	0.00519434	0.114546	0.898136	0.0854579	0.268718	0.785432	0.000407818	0.00524199	0.570342	2.73603e-12	7.91712e-11	0.511719	2.76094e-16	1.16155e-14
Slc38a4	late_down	0.870043	0.00361894	0.199167	0.868572	0.00379132	0.0967163	0.872287	0.00500828	0.0425873	0.790002	9.90124e-06	0.000297388	0.570649	9.93133e-18	1.87024e-15	0.504313	4.2523e-23	1.80176e-20
Endog	late_down	1.01373	0.871667	0.989718	0.988961	0.897986	0.966322	0.905513	0.253061	0.507275	0.855762	0.091062	0.238965	0.571011	1.04082e-07	8.35474e-07	0.590961	9.35302e-08	4.94273e-07
Scn1b	late_down	0.932449	0.287351	0.847684	0.954064	0.480554	0.763256	0.919502	0.210981	0.458596	0.837505	0.0131096	0.064525	0.572129	7.36044e-12	1.91921e-10	0.525976	6.03487e-15	1.72525e-13
Pdgfb	late_down	1.07067	0.331023	0.870608	0.946186	0.446595	0.742697	0.825044	0.00973198	0.0673734	0.840474	0.0254557	0.102064	0.573058	1.80311e-09	2.35078e-08	0.518676	1.09526e-12	1.78246e-11
Rps6ka2	late_down	1.02241	0.767663	0.982757	0.975094	0.740364	0.899944	0.879826	0.0956498	0.286201	0.858511	0.0595921	0.180772	0.573729	7.47406e-10	1.09879e-08	0.536561	3.97273e-12	5.58442e-11
Grtp1	late_down	1.01283	0.839137	0.986772	0.93619	0.309319	0.647526	0.851677	0.0148484	0.0892858	0.885943	0.0773838	0.215159	0.573779	3.03641e-11	6.70837e-10	0.4988	6.98483e-16	2.60591e-14
Gjc1	late_down	0.937505	0.30354	0.854399	0.871556	0.037568	0.289559	0.94936	0.416359	0.66237	0.821422	0.00493377	0.0322101	0.574544	1.35691e-10	2.41355e-09	0.48694	9.42821e-16	3.35905e-14
Wnt11	late_down	0.996296	0.96303	0.997494	0.921956	0.333424	0.666214	0.87709	0.11789	0.322863	0.868185	0.110711	0.272168	0.576228	2.79779e-07	1.99238e-06	0.60086	1.90506e-07	9.50447e-07
Mypop	late_down	0.907739	0.275599	0.844702	0.888133	0.199697	0.546224	0.933633	0.447125	0.686422	0.843271	0.0798641	0.219178	0.576615	1.88936e-06	1.0787e-05	0.574028	2.52373e-07	1.22812e-06
Phka1	late_down	0.930755	0.39508	0.90351	0.872453	0.112657	0.438986	0.880436	0.140044	0.358202	0.797474	0.0135582	0.066141	0.578016	2.62251e-08	2.45762e-07	0.436223	3.82132e-15	1.15359e-13
Fzd9	late_down	1.17281	0.11098	0.685764	1.23971	0.0372298	0.28903	1.04158	0.689736	0.85234	1.06938	0.531085	0.72642	0.578433	1.31313e-05	5.99651e-05	0.559405	1.111e-06	4.69572e-06
Ndufs3	late_down	0.969803	0.67222	0.971699	0.952639	0.510583	0.783625	0.869242	0.0602107	0.215713	0.815677	0.010104	0.0536588	0.579129	5.86684e-10	8.92362e-09	0.583799	2.21117e-10	2.05108e-09
Eno3	late_down	0.963117	0.665669	0.970805	0.927944	0.3974	0.712628	0.905466	0.263519	0.517875	0.870093	0.137091	0.314531	0.579503	6.39093e-08	5.46268e-07	0.534225	3.87135e-10	3.41739e-09
Thra	late_down	0.964704	0.507818	0.945367	0.966559	0.538114	0.79712	0.873684	0.016443	0.0954869	0.838999	0.00334286	0.0243161	0.579678	3.29411e-14	1.80098e-12	0.525569	2.86057e-18	2.44157e-16
Kdr	late_down	1.01687	0.797499	0.983816	0.982903	0.794993	0.924052	0.776629	0.000272732	0.00541448	0.868188	0.0458659	0.151364	0.580561	3.53352e-11	7.67795e-10	0.480266	3.97968e-17	2.1758e-15
Mul1	late_down	0.920455	0.146848	0.729509	0.885847	0.0392615	0.294991	0.855747	0.00860045	0.061765	0.804032	0.000602194	0.00692961	0.58314	5.80918e-13	2.14037e-11	0.592254	2.16774e-13	4.19561e-12
RGD1302996	late_down	0.948535	0.429419	0.917716	0.967499	0.627375	0.844377	0.842586	0.0136233	0.0845773	0.815925	0.00563958	0.0352333	0.583933	1.17611e-10	2.13681e-09	0.536102	1.05019e-13	2.2249e-12
Rabgef1	late_down	0.9784	0.727292	0.978742	0.966385	0.591667	0.827093	0.893976	0.0817249	0.26174	0.823337	0.00474727	0.0313769	0.583961	9.72753e-12	2.47125e-10	0.48465	7.52672e-18	5.34713e-16
Arid3b	late_down	0.945136	0.324792	0.867601	0.926248	0.196756	0.54236	0.972839	0.636289	0.820268	0.928173	0.226511	0.436466	0.584513	1.32902e-11	3.25775e-10	0.512815	2.46766e-16	1.06074e-14
Car14	late_down	0.891569	0.181132	0.768034	0.987683	0.886827	0.960851	0.878847	0.14083	0.359545	0.863946	0.113822	0.276946	0.584532	2.06246e-07	1.52076e-06	0.517677	1.87315e-10	1.77077e-09
Atmin	late_down	0.945353	0.278829	0.844815	0.884967	0.0227226	0.23814	0.861374	0.0058093	0.0468535	0.779688	2.52763e-05	0.000599755	0.584699	1.25977e-14	8.03541e-13	0.508285	3.51042e-20	5.40879e-18
Phospho1	late_down	0.876794	0.127752	0.704085	0.888049	0.175349	0.517241	0.926551	0.384358	0.633839	0.856228	0.0939974	0.24349	0.58495	8.3207e-08	6.89845e-07	0.585782	2.95371e-08	1.72032e-07
Wnt9a	late_down	0.892426	0.0621646	0.602224	0.876359	0.036357	0.28772	0.851952	0.0111665	0.0739695	0.790895	0.000580868	0.00676956	0.585243	3.19961e-11	7.02967e-10	0.547364	4.21411e-14	9.708e-13
Pgk1	late_down	0.949484	0.513793	0.945367	0.910805	0.247344	0.591641	0.925912	0.341983	0.597802	0.840568	0.0431338	0.145499	0.585525	1.02721e-08	1.07848e-07	0.571908	8.75857e-10	7.15237e-09
Atf4	late_down	0.97058	0.653867	0.968517	0.952911	0.476286	0.760723	0.907016	0.152455	0.376976	0.826535	0.00884647	0.0486802	0.585616	6.31033e-11	1.26037e-09	0.506802	1.2402e-15	4.28971e-14
Ddx23	late_down	0.943902	0.273145	0.843947	0.921394	0.127797	0.45784	0.920181	0.122815	0.33153	0.794732	0.000102793	0.00177258	0.586617	1.43771e-14	8.88383e-13	0.517213	1.1955e-19	1.55861e-17
Cox5a	late_down	0.983069	0.820197	0.985941	0.995146	0.949196	0.982486	0.885262	0.113533	0.316187	0.815624	0.0127973	0.0632979	0.586955	2.86042e-09	3.52765e-08	0.597817	2.23492e-09	1.64486e-08
Ybey	late_down	1.00415	0.943575	0.996345	0.937074	0.289087	0.629419	0.874873	0.0306008	0.140607	0.837377	0.00711838	0.0415364	0.587849	9.15683e-11	1.72988e-09	0.430498	1.6436e-19	2.05259e-17
Pik3ap1	late_down	0.979745	0.702733	0.973815	0.955105	0.402912	0.71607	0.954508	0.395591	0.642565	0.87102	0.0188135	0.0832537	0.588554	1.76037e-13	7.53972e-12	0.61215	3.57832e-13	6.46168e-12
Rpl3l	late_down	0.957704	0.526374	0.950374	0.965658	0.614075	0.83769	0.923792	0.255378	0.509348	0.857312	0.0373181	0.131769	0.589903	2.0517e-10	3.52263e-09	0.656926	4.11771e-08	2.32078e-07
Spsb3	late_down	0.967018	0.596344	0.957249	0.948253	0.412479	0.720678	0.894912	0.0887983	0.275053	0.823336	0.00549437	0.0346177	0.59068	8.54523e-11	1.62469e-09	0.601621	4.02253e-11	4.47267e-10
Det1	late_down	0.87887	0.0838095	0.642067	0.883006	0.10579	0.430248	0.811499	0.00750625	0.0559034	0.76807	0.00156411	0.0139839	0.590684	3.76085e-08	3.39823e-07	0.496716	1.04049e-12	1.70033e-11
Stc2	late_down	0.789409	0.0269004	0.44887	0.842229	0.112593	0.438986	0.915655	0.398755	0.645848	1.04171	0.701555	0.845683	0.590707	7.06023e-05	0.000263487	0.508945	2.44541e-07	1.19491e-06
Speg	late_down	0.88623	0.0513426	0.566117	0.89518	0.0778845	0.38649	0.864582	0.0218603	0.114783	0.823305	0.00389828	0.0270622	0.591423	6.3286e-12	1.6685e-10	0.593005	1.65311e-12	2.54378e-11
Dtnbp1	late_down	1.03186	0.665972	0.970839	0.992149	0.916222	0.972921	0.932441	0.350101	0.604993	0.820326	0.0146865	0.0702018	0.59144	2.57933e-08	2.41907e-07	0.566404	4.14047e-10	3.63332e-09
Fam26e	late_down	0.90012	0.173479	0.763169	0.921965	0.306591	0.645731	0.771474	0.00171174	0.020207	0.860113	0.0721747	0.205936	0.591518	1.30948e-07	1.01458e-06	0.446416	5.5959e-14	1.25501e-12
Pik3cd	late_down	0.950432	0.466075	0.930782	0.862004	0.0411705	0.297826	0.937928	0.368592	0.619929	0.888588	0.118319	0.285312	0.592519	3.34483e-09	4.04516e-08	0.554098	1.18681e-11	1.48847e-10
Scn4b	late_down	0.975076	0.768121	0.982757	0.982585	0.839923	0.942302	0.996537	0.96832	0.989371	0.959203	0.650244	0.814043	0.592811	1.33129e-07	1.02895e-06	0.552811	1.43386e-09	1.11403e-08
Flt1	late_down	1.02638	0.649743	0.968466	1.04462	0.455025	0.748578	0.860402	0.0115202	0.0755432	0.852609	0.010905	0.0565955	0.592814	1.02688e-12	3.49081e-11	0.596645	2.77137e-13	5.21898e-12
Pgm1	late_down	0.894222	0.0898427	0.653917	0.871078	0.0398817	0.296354	0.880721	0.0592154	0.213781	0.795129	0.0014937	0.0135173	0.593101	6.48805e-11	1.28935e-09	0.585249	6.46697e-12	8.64985e-11
Rita1	late_down	0.995971	0.95397	0.996939	0.992595	0.91791	0.973191	0.900548	0.148777	0.371481	0.83275	0.0186454	0.0828188	0.594503	1.43101e-08	1.44736e-07	0.558744	6.54694e-11	6.91655e-10
Zfp423	late_down	0.902316	0.0436352	0.535779	0.892952	0.0305106	0.265762	0.843948	0.00144057	0.0178589	0.801597	0.000109891	0.00186784	0.595232	5.2796e-14	2.71157e-12	0.549849	1.03624e-17	7.02511e-16
Plekhh3	late_down	0.902951	0.114078	0.691322	0.950154	0.43563	0.735627	0.970677	0.648554	0.827449	0.919034	0.221986	0.430826	0.595847	2.2618e-10	3.84442e-09	0.635141	1.89013e-09	1.42287e-08
Tmcc2	late_down	0.989497	0.894466	0.991653	0.940303	0.450265	0.744937	0.907884	0.236473	0.487131	0.818825	0.0220162	0.0929206	0.596394	8.76604e-08	7.17739e-07	0.563226	1.19886e-09	9.54508e-09
Slc6a2	late_down	1.19704	0.202505	0.788228	1.08312	0.591294	0.826997	1.17301	0.270778	0.526209	0.825604	0.234627	0.445378	0.59654	0.00525163	0.0115573	0.430639	6.05397e-06	2.19378e-05
Slc37a4	late_down	0.842469	0.00853765	0.299901	0.841582	0.00936198	0.158049	0.884208	0.0610493	0.217439	0.769274	0.000246301	0.00351659	0.596789	8.74109e-11	1.65398e-09	0.572904	1.12944e-12	1.83056e-11
Mpst	late_down	0.973385	0.694283	0.972272	0.926578	0.278933	0.619006	0.907113	0.166597	0.397049	0.832135	0.0147983	0.0706508	0.597334	1.83808e-09	2.39374e-08	0.674299	3.72758e-07	1.73632e-06
Zfand3	late_down	0.970786	0.561492	0.953367	0.967947	0.530303	0.791962	0.916139	0.0948293	0.285113	0.840475	0.00204615	0.0169896	0.598541	1.83121e-14	1.08087e-12	0.562588	1.81338e-17	1.10328e-15
Npepl1	late_down	0.963605	0.540461	0.95158	0.96805	0.598237	0.830018	0.929436	0.237397	0.487907	0.864247	0.0268258	0.105875	0.598748	1.59497e-11	3.83829e-10	0.629447	9.89586e-11	1.00604e-09
Ttc19	late_down	1.0056	0.926211	0.994003	0.964339	0.557013	0.809485	0.878261	0.0382041	0.161934	0.828145	0.00485602	0.0318826	0.599825	6.7954e-11	1.34368e-09	0.509514	2.33595e-16	1.00777e-14
Sec31b	late_down	0.979548	0.720998	0.978414	0.923224	0.178681	0.52122	0.856989	0.0105602	0.0711048	0.806755	0.000891785	0.00921615	0.60004	7.57454e-12	1.97071e-10	0.533372	2.85257e-16	1.19165e-14
Ldhd	late_down	1.06839	0.399247	0.905998	1.01986	0.808097	0.929032	0.918228	0.293636	0.55087	0.900619	0.222033	0.430847	0.600859	4.25829e-07	2.87702e-06	0.551439	1.46899e-09	1.13464e-08
Pick1	late_down	1.0272	0.700554	0.973477	1.03791	0.604536	0.833203	0.992517	0.916245	0.966767	0.956715	0.557408	0.745121	0.601623	3.01093e-08	2.77342e-07	0.629521	3.88423e-08	2.19859e-07
Rxra	late_down	0.941033	0.311244	0.859186	0.96281	0.534495	0.794414	0.940427	0.315568	0.573426	0.884201	0.0581192	0.177713	0.602082	1.90553e-11	4.47668e-10	0.567121	5.10131e-14	1.15942e-12
Spns2	late_down	1.07808	0.300941	0.853699	1.0195	0.797031	0.924595	0.929234	0.32917	0.586574	0.843891	0.0359726	0.128703	0.6027	9.8979e-08	8.00468e-07	0.674634	3.16691e-06	1.21869e-05
Nmnat3	late_down	0.974254	0.683522	0.972033	0.893673	0.0915229	0.410457	0.815961	0.0027723	0.0283052	0.832788	0.00987825	0.0528146	0.603125	1.01926e-09	1.44474e-08	0.487195	4.49302e-16	1.73633e-14
Cbfa2t3	late_down	0.923785	0.126883	0.703282	0.986893	0.801836	0.926342	0.893055	0.0340354	0.150783	0.891187	0.0401676	0.138652	0.60356	1.48256e-13	6.58766e-12	0.523916	3.44858e-19	3.89657e-17
Ppp1r1a	late_down	0.943288	0.39656	0.904584	0.891171	0.10165	0.424638	0.878088	0.0660805	0.228959	0.854243	0.034813	0.125768	0.603853	1.19587e-09	1.64589e-08	0.540673	3.01319e-13	5.58569e-12
Pnrc1	late_down	0.954856	0.407939	0.909205	0.951557	0.381704	0.700686	0.879415	0.0258449	0.127	0.835776	0.00345722	0.0247833	0.60422	1.21134e-12	4.02443e-11	0.560341	7.09439e-16	2.63025e-14
Osbpl7	late_down	0.840425	0.00717114	0.271817	0.879095	0.0501334	0.32573	0.92162	0.203061	0.44849	0.889275	0.0843948	0.226915	0.604421	2.10726e-09	2.69984e-08	0.670778	7.34699e-08	3.9481e-07
Galns	late_down	0.936697	0.302934	0.853699	0.947243	0.405205	0.716849	0.919475	0.196512	0.43766	0.916412	0.202147	0.405662	0.605566	1.03555e-09	1.45738e-08	0.521449	1.60081e-14	4.02373e-13
Acss1	late_down	1.14529	0.156387	0.743637	1.25794	0.020283	0.224875	1.18074	0.0898286	0.277277	1.01683	0.86997	0.938819	0.605801	6.0671e-06	3.01803e-05	0.513922	2.48728e-09	1.81148e-08
Tmem38a	late_down	0.924316	0.1761	0.765013	0.914052	0.128713	0.45885	0.893495	0.0588472	0.21289	0.832217	0.00388714	0.0270006	0.606034	4.6816e-12	1.28274e-10	0.633577	2.76393e-11	3.23704e-10
Camk2a	late_down	0.930443	0.367515	0.889836	0.9053	0.227864	0.573845	0.976238	0.767273	0.896959	0.833186	0.0373477	0.131796	0.606389	4.24174e-07	2.87057e-06	0.643703	1.36939e-06	5.66669e-06
Tpi1	late_down	0.972906	0.71927	0.978414	0.923303	0.304324	0.643583	0.927282	0.333083	0.590357	0.863222	0.0744897	0.210116	0.60641	2.20385e-08	2.1e-07	0.606397	7.11356e-09	4.76271e-08
Cdc42bpg	late_down	1.03175	0.642358	0.966883	0.989493	0.880199	0.958318	1.04367	0.534389	0.75135	0.846763	0.0279209	0.108734	0.607002	3.84252e-08	3.46148e-07	0.623778	1.59573e-08	9.84493e-08
Gpr88	late_down	1.36968	0.0263902	0.448558	1.4381	0.0133631	0.184365	1.44636	0.0105513	0.0710851	1.22848	0.178782	0.373706	0.60873	0.00805951	0.0167633	0.601471	0.00321327	0.00656035
Uqcr11	late_down	1.03065	0.689689	0.972033	0.999136	0.991022	0.997479	0.900675	0.175793	0.410231	0.901144	0.200271	0.402306	0.6093	2.73266e-08	2.54476e-07	0.65547	4.33316e-07	1.9949e-06
Sipa1l2	late_down	1.0649	0.25717	0.832529	1.06747	0.250423	0.595038	0.889476	0.0415069	0.169982	0.88486	0.0431915	0.145616	0.609883	1.21209e-11	3.03381e-10	0.569519	1.05766e-14	2.81347e-13
Tmed1	late_down	0.980825	0.724883	0.978414	0.925337	0.173315	0.514437	0.932045	0.213294	0.460817	0.912324	0.124798	0.294616	0.610481	1.68208e-11	4.00726e-10	0.763883	1.07495e-05	3.71812e-05
Abcc8	late_down	0.90721	0.184915	0.77259	0.854412	0.0401915	0.296354	0.910821	0.212555	0.460094	0.794702	0.00487963	0.0319845	0.611044	1.02286e-07	8.22726e-07	0.474668	5.05053e-14	1.15009e-12
Mif4gd	late_down	0.931174	0.137065	0.719326	0.881779	0.0126774	0.179905	0.896609	0.0278657	0.13277	0.838102	0.00100108	0.0100142	0.611477	2.80293e-13	1.13109e-11	0.70328	9.99134e-10	8.09128e-09
Narf	late_down	0.926535	0.0968912	0.66008	0.911139	0.0476227	0.318313	0.781995	1.09756e-06	0.000117311	0.767157	6.56032e-07	3.42896e-05	0.611992	1.80159e-15	1.46398e-13	0.514488	8.67467e-23	3.13967e-20
Lrp5	late_down	0.960289	0.485927	0.939731	0.990782	0.875691	0.956957	0.917654	0.149378	0.372471	0.871235	0.0295177	0.11291	0.612913	2.82749e-11	6.31739e-10	0.556558	4.94942e-15	1.45346e-13
Clcn1	late_down	0.977814	0.685628	0.972033	0.944926	0.31566	0.65215	0.92443	0.166348	0.396782	0.924323	0.187506	0.38617	0.61311	2.79393e-12	8.06501e-11	0.611902	4.59953e-13	8.07231e-12
Atp5a1	late_down	1.01329	0.859246	0.98852	0.998622	0.985445	0.995385	0.903073	0.180178	0.41606	0.862993	0.0666015	0.194256	0.613118	1.97548e-08	1.91024e-07	0.611657	5.53323e-09	3.77711e-08
Fam160a1	late_down	0.94538	0.320292	0.865985	0.915409	0.127826	0.45784	0.909939	0.103669	0.299708	0.853126	0.0103912	0.0547189	0.613357	1.73818e-11	4.13262e-10	0.577655	3.23471e-14	7.64474e-13
Tnks2	late_down	0.988883	0.862865	0.98925	0.991768	0.899969	0.966878	0.869231	0.03571	0.155188	0.798179	0.00158873	0.0141238	0.613816	4.50563e-10	7.0895e-09	0.545355	4.148e-14	9.5743e-13
Rassf8	late_down	0.975741	0.692226	0.972203	0.967787	0.607662	0.835087	0.890585	0.0716242	0.2412	0.806172	0.00200286	0.0167455	0.615148	1.42569e-09	1.92478e-08	0.595969	2.60296e-11	3.06973e-10
Acvr2b	late_down	1.09001	0.344168	0.879698	1.03116	0.745036	0.902042	1.13151	0.184398	0.421035	0.964469	0.714433	0.854011	0.615378	3.31683e-05	0.000135497	0.697774	0.000504533	0.00123266
Myrip	late_down	1.01137	0.864084	0.989428	1.05563	0.427793	0.730789	0.897754	0.118779	0.324924	0.923169	0.267906	0.483634	0.615644	4.00298e-08	3.58425e-07	0.721594	1.71197e-05	5.68136e-05
Tuba4a	late_down	0.86553	0.0213606	0.42027	0.865034	0.0228576	0.23849	0.880292	0.0453669	0.179507	0.761072	8.51452e-05	0.0015352	0.616136	1.4018e-10	2.48595e-09	0.543169	4.9954e-15	1.46335e-13
Fbxl4	late_down	0.90327	0.115978	0.691823	0.853811	0.0180188	0.213075	0.908715	0.146455	0.368666	0.817929	0.00459535	0.0305772	0.616642	1.19277e-09	1.64355e-08	0.565106	8.65326e-13	1.43383e-11
Dcun1d2	late_down	0.964414	0.511345	0.945367	0.930083	0.199528	0.546066	0.891233	0.0432297	0.17427	0.849073	0.00699741	0.0409356	0.616929	8.08891e-12	2.09078e-10	0.551644	3.07454e-16	1.27987e-14
Nptx1	late_down	0.901585	0.249727	0.825973	0.911161	0.318714	0.655049	1.06521	0.479942	0.711576	0.722468	0.00169216	0.0147616	0.617086	3.09465e-05	0.000127704	0.52952	3.61228e-08	2.0594e-07
Zfp213	late_down	1.02221	0.779889	0.983792	0.990767	0.909324	0.970426	0.959398	0.60861	0.802194	0.950091	0.547594	0.738256	0.618506	2.17524e-06	1.21217e-05	0.730121	0.000351083	0.000882093
Chchd3	late_down	0.985857	0.786977	0.983792	0.962818	0.47969	0.762875	0.811489	0.000198123	0.00433146	0.83596	0.00206768	0.0170947	0.618949	8.51087e-13	2.97855e-11	0.557744	3.70846e-17	2.04638e-15
Slc9a2	late_down	0.902114	0.0829023	0.639304	0.859118	0.014202	0.189772	0.844054	0.0061304	0.0485198	0.818201	0.00225567	0.0182049	0.61986	3.86039e-10	6.18079e-09	0.540726	6.33839e-15	1.80333e-13
Uqcrfs1	late_down	1.02923	0.692604	0.972203	0.98632	0.852186	0.947217	0.894975	0.136442	0.353743	0.905676	0.205588	0.411177	0.620509	2.40344e-08	2.26485e-07	0.632484	2.26367e-08	1.34888e-07
Ptprs	late_down	0.974567	0.603849	0.958784	0.935646	0.190569	0.535128	0.909149	0.0626176	0.221166	0.855024	0.00421703	0.0287864	0.622352	2.71419e-13	1.10278e-11	0.658987	4.8102e-12	6.62044e-11
Zfp3	late_down	0.927104	0.116382	0.691823	0.908863	0.0554269	0.338491	0.880221	0.0108822	0.0726412	0.851312	0.00255554	0.0199074	0.623101	6.85235e-13	2.46353e-11	0.55847	9.35483e-18	6.45265e-16
Rgs4	late_down	0.92896	0.325348	0.867984	0.942522	0.441088	0.738925	0.868035	0.0675886	0.232157	0.87446	0.0989082	0.251597	0.623957	3.43125e-07	2.38759e-06	0.543491	6.29172e-11	6.67069e-10
Srebf1	late_down	0.947382	0.554878	0.953367	0.944061	0.536403	0.796083	0.969274	0.738092	0.881348	0.908435	0.328714	0.549354	0.624567	6.03099e-06	3.00202e-05	0.5034	1.44781e-10	1.40178e-09
Slc25a28	late_down	0.946419	0.441184	0.919518	0.931749	0.33424	0.666458	0.921118	0.261163	0.515891	0.792253	0.00331569	0.024163	0.624715	6.10177e-08	5.25336e-07	0.633032	2.92621e-08	1.70514e-07
Efna1	late_down	0.914569	0.125471	0.703282	0.869529	0.0217513	0.234172	0.834558	0.00319497	0.0312491	0.880692	0.0444479	0.148049	0.624945	5.99526e-10	9.09561e-09	0.545528	8.84874e-15	2.41337e-13
Aes	late_down	0.942605	0.352197	0.88508	1.01412	0.828002	0.938286	0.905381	0.126392	0.33788	0.809026	0.00240897	0.0190661	0.625314	8.26301e-10	1.20138e-08	0.539942	9.62835e-15	2.59615e-13
Cdk20	late_down	0.887468	0.0300895	0.472637	0.880075	0.0247791	0.244922	0.877535	0.020648	0.110541	0.857272	0.00998468	0.0533356	0.62569	9.68043e-11	1.81435e-09	0.662349	4.42294e-10	3.85413e-09
P4ha1	late_down	1.03489	0.437569	0.919003	1.01925	0.672506	0.867731	0.872051	0.00324408	0.0315215	0.839974	0.000447858	0.00558716	0.625984	1.17255e-14	7.56043e-13	0.574405	5.79303e-19	6.04246e-17
Ndufa8	late_down	1.01348	0.843873	0.987482	1.02333	0.741123	0.899944	0.901284	0.139558	0.35776	0.866028	0.0540385	0.169284	0.626337	4.965e-08	4.36655e-07	0.648552	5.93263e-08	3.25103e-07
Mvb12b	late_down	0.936456	0.287766	0.847791	0.931222	0.258829	0.603836	0.898535	0.0914006	0.279623	0.870056	0.0380692	0.13331	0.626793	1.06164e-09	1.4853e-08	0.562135	1.42801e-13	2.89606e-12
Kif1c	late_down	1.02004	0.746875	0.980744	1.01452	0.817268	0.931777	0.960143	0.515921	0.738487	0.902326	0.120452	0.288312	0.627029	3.30487e-10	5.36374e-09	0.626423	7.94246e-11	8.24404e-10
Kctd15	late_down	1.01863	0.810931	0.985941	1.08212	0.318883	0.655105	1.00001	0.999946	0.999984	0.93368	0.410147	0.627707	0.627286	7.29406e-07	4.64502e-06	0.564924	1.01259e-09	8.18539e-09
Eml1	late_down	0.948966	0.281784	0.845512	0.915244	0.0759956	0.381901	0.893328	0.0248436	0.12447	0.826557	0.000449377	0.00560022	0.628031	2.29767e-13	9.49812e-12	0.570834	1.05706e-17	7.11456e-16
Synpo	late_down	0.980153	0.752711	0.981282	0.996519	0.957023	0.98557	0.906474	0.132224	0.346801	0.886667	0.0803301	0.219644	0.628346	1.38313e-09	1.87537e-08	0.599019	1.41696e-11	1.75661e-10
Acvr1b	late_down	0.938247	0.256473	0.832274	0.893015	0.052028	0.330086	0.916611	0.130421	0.344307	0.862606	0.016311	0.0757394	0.62867	1.51135e-10	2.66429e-09	0.675339	3.05585e-09	2.19194e-08
Rnaseh2a	late_down	1.02376	0.768536	0.982757	0.997536	0.976041	0.992181	0.945102	0.490812	0.720133	0.900941	0.229808	0.440032	0.628852	2.54937e-06	1.39317e-05	0.66246	6.07526e-06	2.19948e-05
Ppa2	late_down	0.991225	0.855639	0.987567	0.975409	0.616066	0.838227	0.852855	0.00193679	0.022244	0.844694	0.00181551	0.015563	0.62896	8.74714e-13	3.03439e-11	0.568954	2.82222e-17	1.62538e-15
Tmcc3	late_down	0.988964	0.85348	0.987538	0.977721	0.713364	0.8891	0.943699	0.345685	0.601507	0.990081	0.877243	0.942975	0.629588	6.21042e-10	9.36219e-09	0.542379	4.49643e-15	1.33032e-13
Ankrd34a	late_down	1.00234	0.980835	0.998533	0.974682	0.799728	0.925024	1.06741	0.508563	0.733225	1.03447	0.743303	0.868946	0.63021	0.000206455	0.000682088	0.461307	2.63647e-09	1.90842e-08
Syngr2	late_down	0.925845	0.276064	0.844702	0.934585	0.348146	0.676246	0.914402	0.215345	0.463087	0.869565	0.0678665	0.19671	0.630276	5.19388e-08	4.53919e-07	0.60764	1.6071e-09	1.23328e-08
Gys1	late_down	0.97491	0.686606	0.972033	0.962963	0.555306	0.808188	0.888319	0.0672923	0.231474	0.873653	0.0476296	0.155113	0.631125	1.15142e-09	1.59028e-08	0.621295	1.05816e-10	1.06752e-09
Mrps5	late_down	0.985415	0.829537	0.985941	1.02714	0.701051	0.88304	0.921995	0.245799	0.498404	0.909961	0.20099	0.403544	0.631741	3.67047e-08	3.32162e-07	0.652293	5.21554e-08	2.89146e-07
Zfp574	late_down	0.961723	0.523322	0.948907	0.922264	0.20131	0.547911	0.901467	0.100603	0.295653	0.870045	0.0379273	0.132994	0.631877	4.93155e-09	5.64749e-08	0.686771	1.21494e-07	6.28612e-07
Ackr3	late_down	1.00551	0.914365	0.992773	0.985113	0.77363	0.916887	0.972448	0.592001	0.791202	0.898756	0.0547867	0.17069	0.632495	4.58878e-12	1.26022e-10	0.602591	1.32277e-14	3.4116e-13
Tmem17	late_down	0.947271	0.276115	0.844702	0.943563	0.260308	0.604648	0.909154	0.0648821	0.226201	0.877356	0.0169256	0.0775312	0.633243	4.27938e-11	9.13125e-10	0.658218	3.46788e-11	3.91838e-10
Ache	late_down	0.937435	0.355555	0.886482	0.900981	0.146139	0.481742	0.998886	0.987498	0.996231	0.892981	0.133789	0.308516	0.633308	5.71787e-08	4.95179e-07	0.637874	2.1482e-08	1.28589e-07
Alpk3	late_down	1.04185	0.524241	0.949371	1.04218	0.527504	0.791415	0.928025	0.254522	0.508413	0.881087	0.0678801	0.19671	0.63426	2.66319e-09	3.31892e-08	0.62725	3.58552e-10	3.17689e-09
Ndufb2	late_down	1.00746	0.910023	0.992459	0.966951	0.616245	0.83824	0.896299	0.105307	0.302629	0.912643	0.197607	0.399592	0.634833	1.08345e-08	1.12953e-07	0.679412	1.7514e-07	8.80377e-07
Rangrf	late_down	0.975225	0.710689	0.976797	0.972339	0.684421	0.87396	0.880292	0.0675025	0.232055	0.873289	0.0651388	0.19172	0.63537	2.87759e-08	2.66508e-07	0.645042	1.73454e-08	1.05966e-07
RGD1303003	late_down	1.04185	0.618458	0.962616	1.02006	0.812235	0.930621	0.951392	0.55191	0.763345	0.920508	0.3479	0.568455	0.635546	1.53464e-06	8.99554e-06	0.637237	6.61699e-07	2.93144e-06
Arhgap20	late_down	0.869337	0.0137954	0.361299	0.814573	0.000548103	0.0338682	0.835559	0.00220555	0.0242457	0.811723	0.000803904	0.00850804	0.638212	1.45725e-10	2.58041e-09	0.494462	2.82877e-19	3.25831e-17
St6galnac6	late_down	1.01227	0.843905	0.987482	0.970209	0.633474	0.847716	0.964501	0.567922	0.775279	0.915467	0.18766	0.386259	0.639214	5.83263e-09	6.57778e-08	0.68738	1.18569e-07	6.14819e-07
Pcyox1	late_down	0.985096	0.786653	0.983792	0.918824	0.136088	0.46764	0.908772	0.0934048	0.282837	0.85695	0.0109989	0.0569083	0.639504	8.28782e-11	1.58591e-09	0.668619	5.15099e-10	4.42836e-09
RGD1562136	late_down	0.980613	0.751913	0.981282	0.960081	0.519604	0.787403	0.91576	0.166115	0.396594	0.842819	0.0119019	0.0602919	0.640224	4.26503e-09	4.97545e-08	0.514769	5.20564e-16	1.98584e-14
Gnpat	late_down	1.01879	0.734623	0.979677	0.995084	0.929703	0.976307	0.886795	0.0341762	0.151167	0.839948	0.0039282	0.0271586	0.640341	7.35968e-11	1.44084e-09	0.569569	1.86463e-15	6.12798e-14
Vldlr	late_down	1.00499	0.916991	0.993499	0.94175	0.21792	0.562616	0.880054	0.0100671	0.0688766	0.872252	0.00892676	0.0490311	0.642708	5.32731e-13	2.00062e-11	0.579733	1.10472e-17	7.28199e-16
Cab39l	late_down	0.98723	0.822603	0.985941	0.980186	0.733052	0.897431	0.881108	0.0335625	0.149638	0.823109	0.00232459	0.0185592	0.642786	1.00112e-09	1.42244e-08	0.564179	1.84581e-14	4.55275e-13
Polm	late_down	0.921049	0.153759	0.740037	0.902575	0.0873494	0.403549	0.88852	0.0475381	0.185361	0.879745	0.0413416	0.141266	0.643213	5.58845e-09	6.33251e-08	0.605909	1.13847e-11	1.43996e-10
Fam160b2	late_down	0.980621	0.705888	0.975905	0.953747	0.370308	0.691654	0.900376	0.0497095	0.190579	0.880163	0.0238797	0.0977265	0.643425	1.39139e-11	3.38961e-10	0.656682	1.39426e-11	1.7321e-10
Smarcd3	late_down	0.904786	0.0643301	0.602441	0.879213	0.0200768	0.224708	0.893971	0.042577	0.172441	0.832277	0.00193172	0.0162769	0.644077	3.97226e-11	8.50667e-10	0.621102	4.54612e-13	8.00676e-12
Tm2d2	late_down	0.963113	0.431277	0.917716	0.958507	0.384521	0.702915	0.86755	0.00447945	0.0391919	0.782818	8.38931e-06	0.000259871	0.644295	1.32222e-12	4.35727e-11	0.587171	6.71562e-17	3.47922e-15
Fads6	late_down	0.991713	0.917158	0.993499	0.924964	0.346024	0.674204	0.89693	0.187679	0.425496	0.974113	0.760467	0.876876	0.64454	5.99938e-06	2.98936e-05	0.616668	2.19789e-07	1.08153e-06
Vps13d	late_down	0.910278	0.0459491	0.545686	0.882232	0.00944758	0.158323	0.851729	0.00107776	0.0147481	0.79454	1.45903e-05	0.000404115	0.644924	2.31768e-13	9.54756e-12	0.580831	3.35432e-18	2.78291e-16
Prkar2a	late_down	1.04218	0.523021	0.948897	1.04699	0.485841	0.767921	0.997281	0.967	0.988704	0.898943	0.126562	0.297194	0.645384	1.55918e-08	1.56102e-07	0.654459	9.93305e-09	6.43966e-08
Aff1	late_down	0.886778	0.00973003	0.308636	0.891006	0.0144008	0.191032	0.882868	0.00861524	0.0617666	0.819624	0.000105366	0.00180384	0.64629	1.47597e-13	6.58305e-12	0.593095	9.41913e-18	6.45945e-16
Amd1	late_down	0.953027	0.380303	0.896645	0.92837	0.184788	0.528908	0.857527	0.00714537	0.0539266	0.805407	0.00041163	0.00527384	0.647268	1.62501e-10	2.83934e-09	0.512302	7.98899e-19	7.83317e-17
Fam220a	late_down	0.941924	0.246039	0.825246	0.941726	0.255534	0.600923	0.849181	0.00258445	0.0269437	0.842253	0.0026601	0.0204799	0.647769	5.76667e-11	1.1715e-09	0.491829	1.07365e-20	2.12295e-18
Asb14	late_down	0.944539	0.277305	0.844702	0.934747	0.208017	0.553965	0.860188	0.00592934	0.0475952	0.857932	0.00772919	0.0439593	0.648127	4.49876e-11	9.42992e-10	0.571347	3.74551e-16	1.50633e-14
Art1	late_down	1.00698	0.885496	0.990419	0.926818	0.123508	0.45236	0.880271	0.0110047	0.0731834	0.928938	0.1566	0.344057	0.648647	1.5228e-12	4.88283e-11	0.652717	5.09189e-13	8.84484e-12
Slc25a26	late_down	1.04431	0.421985	0.916492	0.96864	0.570254	0.817019	0.884905	0.0316473	0.144298	0.873515	0.0241908	0.0985914	0.649524	2.13082e-09	2.72414e-08	0.624922	1.49144e-11	1.84702e-10
Nudt15	late_down	1.04778	0.509895	0.945367	0.991097	0.903891	0.968775	0.975044	0.729893	0.876509	0.903948	0.195776	0.397041	0.649951	4.1014e-06	2.13873e-05	0.588889	6.09325e-09	4.13324e-08
Atg9a	late_down	0.913359	0.0581507	0.586124	0.88667	0.0141282	0.189474	0.871254	0.00531361	0.0443528	0.833648	0.000560426	0.00657656	0.650763	1.08861e-12	3.69008e-11	0.648491	1.46212e-13	2.9451e-12
Mdh2	late_down	1.00139	0.984148	0.998533	0.982239	0.800763	0.92586	0.887049	0.0946368	0.284678	0.889913	0.121651	0.290177	0.651759	1.29706e-07	1.01009e-06	0.609536	7.73455e-10	6.37684e-09
Dpf3	late_down	1.05217	0.396067	0.904164	1.04574	0.469455	0.756304	1.03417	0.583123	0.784926	0.929796	0.264461	0.479676	0.652857	4.52305e-08	4.01958e-07	0.679109	6.60976e-08	3.58074e-07
Foxo4	late_down	0.984355	0.722651	0.978414	0.980485	0.662647	0.863064	0.889502	0.0112545	0.0744276	0.882509	0.0101615	0.05394	0.653584	1.45054e-13	6.51865e-12	0.585487	8.49866e-19	8.26347e-17
Atp5e	late_down	1.02212	0.684506	0.972033	0.989931	0.853072	0.94738	0.868822	0.0117881	0.0768005	0.893557	0.0533749	0.168147	0.653646	1.13457e-10	2.07405e-09	0.637603	3.63483e-12	5.15832e-11
Farp1	late_down	0.90304	0.111764	0.686395	0.906163	0.131284	0.462109	1.01332	0.838602	0.932963	0.869806	0.0438054	0.146957	0.654412	2.64302e-08	2.47293e-07	0.598696	2.06652e-11	2.49412e-10
Ifrd2	late_down	0.997608	0.967488	0.997716	0.927678	0.215254	0.560531	0.932674	0.247733	0.501383	0.886723	0.0606264	0.182695	0.656418	8.36559e-09	8.96561e-08	0.622883	4.41268e-11	4.86091e-10
Neurl1	late_down	0.897284	0.095774	0.657621	0.945129	0.393841	0.709762	0.90249	0.121807	0.329817	0.872873	0.0530532	0.167482	0.656439	1.27766e-07	9.98558e-07	0.65364	1.91725e-08	1.15993e-07
Fem1a	late_down	0.969495	0.607097	0.959736	1.00047	0.993837	0.998043	0.959935	0.505802	0.731112	0.885725	0.0626298	0.186956	0.65692	4.84137e-09	5.54956e-08	0.65523	1.14795e-09	9.1898e-09
Rabl6	late_down	0.936024	0.164816	0.755685	0.922734	0.0977115	0.420343	0.882266	0.0109987	0.0731834	0.841118	0.0010051	0.0100459	0.657103	3.1196e-12	8.84923e-11	0.621925	4.1194e-15	1.22795e-13
Lrrc14b	late_down	1.02492	0.63321	0.965963	0.982185	0.731561	0.896938	0.919688	0.113396	0.316028	0.902537	0.0661032	0.193403	0.657597	5.85137e-11	1.18429e-09	0.612291	3.33607e-14	7.83745e-13
RGD1309821	late_down	0.936627	0.329052	0.869341	0.92567	0.258732	0.603836	0.914729	0.193553	0.434168	0.92129	0.255367	0.4687	0.658261	1.22836e-07	9.65754e-07	0.685905	4.32762e-07	1.99467e-06
Tmod4	late_down	0.919771	0.0663138	0.602441	0.909931	0.0417772	0.299846	0.874373	0.00440417	0.0388773	0.855078	0.0016917	0.0147616	0.658297	4.18916e-13	1.60842e-11	0.647946	1.7529e-14	4.3573e-13
Pskh1	late_down	0.981011	0.73445	0.979677	0.945784	0.342497	0.672109	0.89644	0.0638118	0.223841	0.862406	0.0182871	0.0819055	0.659089	1.46686e-08	1.48235e-07	0.64024	2.60721e-10	2.37573e-09
Cacna1a	late_down	0.923152	0.269891	0.84189	0.948776	0.478526	0.762045	0.970554	0.684249	0.848682	0.812842	0.00973417	0.052209	0.659644	2.38188e-06	1.31374e-05	0.513283	1.32182e-12	2.09654e-11
Timm17a	late_down	1.02831	0.663651	0.970805	1.03937	0.555391	0.808188	0.924703	0.233283	0.483342	0.88663	0.0835038	0.22531	0.660648	6.3224e-08	5.42364e-07	0.674907	6.57986e-08	3.56617e-07
Uqcr10	late_down	1.02846	0.590755	0.956802	0.985113	0.777308	0.919014	0.899407	0.0485521	0.187691	0.914574	0.112828	0.275387	0.660666	1.35299e-10	2.41019e-09	0.675185	1.64191e-10	1.57475e-09
Cdnf	late_down	0.993804	0.902539	0.992459	0.999809	0.997068	0.998696	0.886886	0.0234933	0.119882	0.894715	0.0451866	0.14983	0.660747	2.63571e-10	4.37617e-09	0.553117	4.54649e-17	2.42971e-15
Ppt2	late_down	0.950256	0.323936	0.867592	0.937925	0.228452	0.573972	0.970646	0.571229	0.777418	0.87084	0.0149197	0.0710871	0.660928	4.41015e-10	6.95772e-09	0.660069	5.22175e-11	5.63189e-10
Ptges2	late_down	0.993708	0.919435	0.993721	0.969595	0.628654	0.845043	0.925561	0.226911	0.477149	0.893337	0.0960319	0.246874	0.661821	5.19908e-08	4.53919e-07	0.661483	1.18173e-08	7.51745e-08
Mtmr10	late_down	1.0044	0.921026	0.993972	0.97607	0.593471	0.828248	0.876749	0.00476414	0.0409578	0.816144	6.00547e-05	0.00118354	0.661908	1.57206e-12	4.99289e-11	0.599746	2.71529e-17	1.57913e-15
Sgsm3	late_down	0.960148	0.489172	0.939844	0.889217	0.0551819	0.33816	0.92667	0.206778	0.453123	0.85384	0.0146978	0.0702274	0.661951	1.86086e-08	1.81855e-07	0.64903	8.88299e-10	7.24314e-09
Rtn2	late_down	0.895913	0.0348683	0.501836	0.893928	0.0341235	0.279945	0.870422	0.0094846	0.0661135	0.868018	0.0117821	0.059813	0.6623	7.43631e-11	1.45216e-09	0.64277	1.39603e-12	2.19661e-11
Ppp3cc	late_down	0.972373	0.576551	0.954833	0.953465	0.352454	0.679384	0.858707	0.00378389	0.0351819	0.803501	0.000114421	0.00191736	0.662555	6.74238e-11	1.33542e-09	0.566458	3.25296e-17	1.82906e-15
Nr1d1	late_down	1.02615	0.771287	0.982821	1.05095	0.582478	0.8218	0.998986	0.991051	0.997644	0.962267	0.685969	0.836159	0.662703	3.3725e-05	0.000137355	0.424937	1.01738e-14	2.7308e-13
Timm23	late_down	0.924376	0.0802851	0.634462	0.917641	0.0603624	0.353501	0.854854	0.000864521	0.0126551	0.819334	7.42942e-05	0.00137294	0.663226	6.02707e-13	2.21378e-11	0.594867	4.01358e-18	3.21737e-16
Fhod3	late_down	0.979864	0.580319	0.954833	0.957562	0.247984	0.592013	0.878161	0.000837424	0.012417	0.84019	3.13176e-05	0.000703697	0.66407	3.37582e-16	3.62566e-14	0.659017	1.8525e-17	1.11564e-15
Adrbk1	late_down	0.984594	0.746438	0.980744	0.955804	0.357761	0.683695	0.93406	0.166309	0.396782	0.874759	0.0112124	0.0577861	0.664311	2.55137e-11	5.82104e-10	0.641904	2.08065e-13	4.0667e-12
Agtpbp1	late_down	0.980131	0.778679	0.983792	1.01732	0.813227	0.930729	0.911979	0.207179	0.453417	0.860948	0.0527265	0.167023	0.664883	6.95416e-07	4.45246e-06	0.583211	1.1377e-10	1.13426e-09
Ccdc91	late_down	0.930449	0.158544	0.745957	0.878524	0.014244	0.189896	0.898287	0.0411101	0.169143	0.841834	0.00222639	0.0180546	0.665441	1.31814e-10	2.35354e-09	0.605026	1.0166e-14	2.7308e-13
LOC100294508	late_down	0.90996	0.0666219	0.602441	0.8849	0.0202128	0.224875	0.874689	0.0114817	0.0753841	0.832748	0.00119438	0.0114109	0.666201	1.02685e-10	1.8976e-09	0.616658	3.47814e-14	8.15507e-13
Vkorc1l1	late_down	0.899445	0.021111	0.417435	0.877571	0.0061511	0.125011	0.849547	0.000702991	0.0110875	0.788322	6.17417e-06	0.000203473	0.666274	1.07868e-11	2.72287e-10	0.52348	2.79434e-21	6.76574e-19
Rcor2	late_down	1.00697	0.910348	0.992459	0.99851	0.981234	0.99346	0.903822	0.113373	0.316028	0.938153	0.338679	0.56008	0.666452	1.226e-07	9.64542e-07	0.641158	2.17322e-09	1.60642e-08
Ascl3	late_down	0.685026	0.0982945	0.662422	0.752964	0.228501	0.573972	0.723735	0.166578	0.397049	0.880528	0.587248	0.767114	0.694863	0.160536	0.221336	0.322961	9.10472e-05	0.000259535
Tmem150c	late_down	1.08653	0.347959	0.881527	1.13757	0.157248	0.496696	0.988946	0.902574	0.961749	1.02722	0.777444	0.888078	0.713772	0.00143297	0.003716	0.518746	4.90666e-09	3.38249e-08
Tab2	late_down	0.96238	0.52804	0.950637	0.909502	0.126362	0.455816	0.828656	0.00308935	0.0305434	0.847259	0.0123736	0.0621246	0.71465	1.40257e-06	8.29515e-06	0.532767	6.17579e-16	2.32805e-14
Cmbl	late_down	0.966902	0.669528	0.971123	0.958081	0.594593	0.828653	0.896722	0.177551	0.412385	0.879833	0.133249	0.30772	0.66699	8.7735e-06	4.16189e-05	0.532796	3.68806e-11	4.14348e-10
Plcd4	late_down	0.977779	0.738388	0.980295	0.875673	0.0559103	0.339817	0.959164	0.543685	0.7577	0.842257	0.0196031	0.0859033	0.682929	1.24877e-06	7.45615e-06	0.534822	1.41815e-13	2.88098e-12
Fn3k	late_down	1.03663	0.629698	0.965337	0.974484	0.738781	0.899568	0.951448	0.517662	0.73969	0.942534	0.463919	0.674502	0.705848	0.000129236	0.000450297	0.539847	1.64909e-10	1.58035e-09
Rd3l	late_down	1.79689	0.000339667	0.0668663	1.70303	0.00145846	0.0572952	1.0975	0.582668	0.78465	1.27671	0.158739	0.347021	0.739483	0.132287	0.188229	0.540272	0.0023663	0.00497409
Angpt2	late_down	0.978267	0.761576	0.982661	0.964312	0.627994	0.84473	0.936263	0.376746	0.626889	0.97289	0.724011	0.859316	0.686034	2.4699e-05	0.000104878	0.543768	8.37131e-11	8.62129e-10
Eif4e3	late_down	0.940814	0.433075	0.918307	0.894448	0.161234	0.501936	0.878613	0.105067	0.302186	0.869502	0.096313	0.247382	0.674641	9.97624e-06	4.67449e-05	0.54788	7.91089e-11	8.21846e-10
Klhl31	late_down	0.93192	0.303548	0.854399	0.951543	0.474834	0.759777	0.877034	0.0620438	0.21973	0.842297	0.0209046	0.0896645	0.692786	2.37785e-06	1.31274e-05	0.557166	1.24582e-12	1.99196e-11
Tox2	late_down	1.1931	0.0512213	0.566117	1.24478	0.0198693	0.223851	1.17885	0.0754063	0.248506	1.48771	4.3678e-05	0.000923701	0.775829	0.0219714	0.0399004	0.560843	6.52188e-07	2.89147e-06
Snx3	late_down	0.960502	0.507157	0.945367	0.948652	0.393755	0.70974	0.865625	0.021645	0.114081	0.832887	0.00601329	0.0370992	0.73961	1.17073e-05	5.4045e-05	0.56122	2.71764e-14	6.55326e-13
Ppp2r5a	late_down	0.949793	0.429069	0.917716	0.975287	0.705237	0.885109	0.9636	0.576456	0.780295	0.988673	0.870438	0.939116	0.79197	0.0011192	0.00298602	0.584062	5.56027e-12	7.5391e-11
Clcn4	late_down	0.977731	0.829247	0.985941	1.00351	0.973742	0.991562	0.95554	0.669326	0.840928	0.996722	0.976641	0.990361	0.876118	0.23741	0.30803	0.584701	2.82893e-06	1.10041e-05
Fbxo6	late_down	0.948237	0.277657	0.844702	0.896345	0.0311736	0.268002	0.853558	0.00213015	0.0237074	0.857381	0.00439939	0.029634	0.683512	5.76537e-10	8.80313e-09	0.585307	2.72351e-16	1.15399e-14
Zbtb7b	late_down	0.893775	0.056823	0.581387	0.857651	0.0115166	0.174744	0.834746	0.00317612	0.031116	0.892779	0.072854	0.207035	0.705873	4.10326e-07	2.78975e-06	0.590377	4.18606e-13	7.41245e-12
Dynll2	late_down	0.980594	0.683074	0.972033	0.964719	0.461907	0.75282	0.885935	0.015013	0.0898909	0.868592	0.0073869	0.0424604	0.699575	8.13219e-10	1.18381e-08	0.591512	7.03586e-17	3.61357e-15
Mapk14	late_down	0.950532	0.278836	0.844815	0.918407	0.075921	0.381901	0.907762	0.0446955	0.177704	0.867189	0.0055108	0.0346936	0.682213	4.71399e-11	9.84626e-10	0.594205	3.89013e-17	2.13669e-15
Fam118b	late_down	1.01692	0.731279	0.979411	0.983196	0.736444	0.898151	0.902364	0.0438502	0.175519	0.89705	0.0427605	0.144822	0.730953	2.21999e-07	1.62179e-06	0.597581	5.67682e-15	1.6347e-13
Ccnk	late_down	0.937289	0.122006	0.699852	0.916031	0.041489	0.29868	0.867022	0.00117626	0.0156447	0.840193	0.000203756	0.00301041	0.734534	1.64387e-09	2.1694e-08	0.601354	1.07564e-18	1.00484e-16
Asb16	late_down	0.924752	0.179148	0.767853	0.917329	0.147038	0.482671	0.904587	0.09248	0.281592	0.869611	0.0271506	0.106731	0.691694	1.01243e-07	8.15714e-07	0.602196	1.4577e-12	2.28224e-11
Entpd6	late_down	0.967289	0.557535	0.953367	0.962614	0.515178	0.785533	0.913863	0.124628	0.334902	0.941846	0.327468	0.547896	0.673565	4.82712e-08	4.26109e-07	0.602624	4.21136e-12	5.88498e-11
Cpd	late_down	0.991984	0.869454	0.989718	0.984964	0.7609	0.910451	0.892842	0.0252836	0.125719	0.825169	0.000433946	0.00548279	0.693102	7.1857e-10	1.06166e-08	0.603268	9.97974e-16	3.51334e-14
Pink1	late_down	1.01974	0.684342	0.972033	1.01465	0.765726	0.913114	0.917019	0.0791944	0.255872	0.924787	0.131146	0.304068	0.705656	1.62998e-09	2.15346e-08	0.603553	3.84389e-16	1.52521e-14
Klhl38	late_down	0.974017	0.66412	0.970805	0.971448	0.639342	0.851321	0.953596	0.442697	0.683607	0.89616	0.0949209	0.245252	0.680853	9.87125e-08	7.99945e-07	0.604019	7.8424e-12	1.03151e-10
Adhfe1	late_down	1.09399	0.268931	0.84189	0.982385	0.830834	0.939927	1.02339	0.779853	0.903399	1.0776	0.39091	0.610257	0.794225	0.0112441	0.0223003	0.60485	1.02688e-07	5.36454e-07
Mapkapk5	late_down	0.945863	0.236426	0.817534	0.892256	0.0192745	0.220614	0.889003	0.015718	0.0927055	0.835919	0.000628137	0.0071368	0.69954	7.70461e-10	1.12849e-08	0.605168	4.53266e-16	1.74596e-14
Gnao1	late_down	1.09099	0.235691	0.817534	1.12366	0.12428	0.453066	1.07393	0.341916	0.597773	0.976645	0.765815	0.880391	0.666981	1.23868e-05	5.68938e-05	0.606198	3.60672e-08	2.05722e-07
Abcc4	late_down	1.03412	0.550339	0.953171	1.02056	0.723205	0.893751	0.946271	0.33715	0.593319	0.885681	0.0478446	0.155331	0.694577	1.01277e-07	8.15714e-07	0.607245	1.63177e-12	2.51746e-11
Mreg	late_down	1.00455	0.940529	0.9963	1.02801	0.658191	0.861515	1.01387	0.824357	0.926343	0.961086	0.544808	0.735922	0.7759	0.00033358	0.00103575	0.610678	7.31755e-11	7.6964e-10
Pde4d	late_down	1.10103	0.172593	0.762821	1.07363	0.320715	0.656282	1.04743	0.516964	0.739393	1.01591	0.833619	0.919365	0.718778	3.05558e-05	0.0001264	0.612165	1.42931e-09	1.11123e-08
Vdac1	late_down	0.986496	0.804347	0.985116	0.992451	0.891868	0.962971	0.879412	0.0235063	0.119896	0.903662	0.0874411	0.232393	0.69299	1.48031e-08	1.49087e-07	0.613294	3.05398e-13	5.62615e-12
Cldnd1	late_down	0.948525	0.195988	0.781677	0.93583	0.112327	0.438986	0.87177	0.00139032	0.0174227	0.858708	0.000785969	0.0083624	0.715603	5.4643e-11	1.12549e-09	0.614945	2.27482e-18	1.98445e-16
Pdzrn3	late_down	0.989553	0.829871	0.985941	0.937725	0.197402	0.543073	0.908114	0.0555831	0.20524	0.854374	0.00344312	0.0247421	0.693998	7.31136e-10	1.07888e-08	0.616745	5.94903e-15	1.70481e-13
Atp5b	late_down	1.01309	0.833372	0.985941	0.984725	0.806081	0.928835	0.912438	0.147294	0.369598	0.88712	0.0726185	0.206606	0.671082	3.4706e-08	3.15216e-07	0.618667	3.94863e-11	4.39874e-10
Ncf1	late_down	1.21561	0.0130587	0.355461	1.16162	0.0606192	0.353578	0.96591	0.66078	0.834877	0.928688	0.37567	0.595371	0.698529	7.45478e-05	0.000276472	0.618945	1.01039e-07	5.29241e-07
Sobp	late_down	0.981005	0.707284	0.97595	0.977342	0.659321	0.861765	0.949456	0.320431	0.578393	0.934849	0.220808	0.429834	0.728905	1.41861e-07	1.08583e-06	0.622488	1.00818e-13	2.1474e-12
Svip	late_down	0.958084	0.512741	0.945367	1.00698	0.917181	0.972921	0.926344	0.253953	0.507929	0.893169	0.111689	0.273495	0.817319	0.0061153	0.0131579	0.623211	1.73708e-09	1.32192e-08
Zfyve19	late_down	0.968509	0.579828	0.954833	0.907002	0.108608	0.433407	0.925355	0.194121	0.434483	0.908088	0.125504	0.295668	0.773363	0.000207379	0.00068457	0.623974	1.21251e-10	1.20479e-09
Zfp652	late_down	1.00213	0.960744	0.997494	0.952551	0.272143	0.613821	0.915407	0.0479664	0.186232	0.904069	0.0324997	0.120417	0.720119	7.33012e-10	1.0803e-08	0.624436	1.78385e-16	8.13986e-15
Pkp2	late_down	0.979953	0.725922	0.978414	1.00367	0.950865	0.983128	0.967836	0.580245	0.783344	0.998697	0.983173	0.992339	0.827858	0.00441893	0.00994804	0.625123	1.0006e-10	1.01376e-09
RGD1311805	late_down	0.944556	0.217409	0.799086	0.887398	0.0137696	0.1867	0.863358	0.00257983	0.0269191	0.861598	0.00362879	0.0257488	0.783022	7.44479e-06	3.60216e-05	0.628914	1.88288e-14	4.63455e-13
Kat8	late_down	0.946978	0.149203	0.734195	0.91679	0.0262969	0.252621	0.890703	0.00338916	0.0325316	0.85521	0.000226295	0.00328613	0.689	1.54261e-13	6.82892e-12	0.629952	1.3671e-18	1.25731e-16
LOC500959	late_down	0.983031	0.803031	0.985116	0.991675	0.905016	0.968775	0.949507	0.459864	0.696696	0.900822	0.159426	0.348015	0.673553	1.09863e-06	6.66366e-06	0.630346	7.3757e-09	4.91603e-08
Rere	late_down	0.932206	0.175669	0.764541	0.938076	0.224381	0.569737	0.929398	0.166101	0.396594	0.874382	0.0170349	0.0778511	0.697165	4.81738e-09	5.53276e-08	0.632501	4.09898e-13	7.2691e-12
Pank4	late_down	0.982019	0.702821	0.973815	0.963285	0.442014	0.73985	0.920331	0.0901244	0.277435	0.886264	0.0204158	0.0883022	0.692264	5.8136e-10	8.86485e-09	0.632703	4.46764e-14	1.02721e-12
Dlg1	late_down	1.01503	0.76959	0.982821	1.01398	0.789269	0.922487	0.968705	0.540717	0.755475	0.925911	0.161962	0.351798	0.784229	3.05271e-05	0.000126325	0.633122	5.72046e-13	9.85015e-12
Dhrs11	late_down	1.08926	0.285614	0.846368	1.10271	0.233445	0.580018	0.944678	0.486768	0.716805	1.03592	0.680782	0.833089	0.67153	2.51792e-05	0.00010657	0.633294	6.05474e-07	2.69949e-06
Srpr	late_down	0.993669	0.876024	0.989718	0.946658	0.187371	0.531938	0.906139	0.0195288	0.106888	0.911255	0.0357275	0.12823	0.738907	9.34575e-10	1.33588e-08	0.634289	3.04094e-17	1.71799e-15
Maf1	late_down	0.936564	0.212224	0.796597	0.943996	0.280261	0.619872	0.926808	0.156507	0.383003	0.878712	0.023328	0.0961652	0.675692	7.65926e-10	1.12328e-08	0.6361	1.33687e-12	2.11194e-11
Dpp9	late_down	1.00562	0.917184	0.993499	0.953028	0.381526	0.700615	0.936798	0.236425	0.487131	0.901127	0.0745753	0.210307	0.69055	1.12711e-08	1.17093e-07	0.636266	4.92845e-12	6.73631e-11
Nup210	late_down	0.927155	0.121407	0.699852	0.865699	0.00456124	0.107158	0.865392	0.00443735	0.0390121	0.872348	0.0102871	0.0543295	0.667466	4.28701e-11	9.13125e-10	0.636442	1.22993e-13	2.5555e-12
Tatdn2	late_down	0.983826	0.735989	0.979677	0.936897	0.189001	0.533661	0.91233	0.0658365	0.228321	0.832139	0.000682038	0.00754822	0.683189	2.79479e-10	4.61084e-09	0.636795	1.25136e-13	2.59549e-12
Dcaf5	late_down	0.948581	0.239494	0.821756	0.895005	0.0166259	0.205468	0.902609	0.0268483	0.129713	0.875364	0.00671004	0.0397642	0.753017	7.62717e-08	6.39496e-07	0.637674	3.6066e-15	1.096e-13
Nt5dc3	late_down	0.986724	0.800924	0.985037	0.976084	0.655343	0.86033	0.93065	0.18667	0.424183	0.889505	0.0429589	0.145309	0.723447	3.3142e-07	2.31701e-06	0.637737	6.07012e-12	8.13739e-11
Jmjd4	late_down	1.01187	0.887665	0.990465	0.924002	0.372415	0.693072	0.905546	0.257657	0.512	1.00636	0.943743	0.976246	0.775618	0.012004	0.0236219	0.637769	1.01614e-05	3.53534e-05
Sipa1l1	late_down	0.971048	0.450859	0.925982	0.939151	0.118964	0.446448	0.956291	0.262366	0.516632	0.875839	0.00223585	0.0180747	0.725212	1.26262e-10	2.27655e-09	0.639827	4.86376e-17	2.57605e-15
St3gal3	late_down	0.981329	0.772181	0.982884	0.988847	0.866848	0.952954	0.964309	0.585121	0.78617	0.904774	0.157368	0.345238	0.67764	1.14265e-06	6.88842e-06	0.641312	1.10754e-08	7.09881e-08
Lifr	late_down	0.961208	0.388454	0.901333	0.959691	0.377971	0.697069	0.942318	0.20523	0.451149	0.925984	0.120129	0.287746	0.749352	8.73407e-08	7.15615e-07	0.641592	1.6194e-14	4.06184e-13
Psap	late_down	0.933056	0.181549	0.768034	0.949995	0.3289	0.663363	0.969411	0.555491	0.766408	0.891863	0.041036	0.140384	0.699988	6.23108e-09	6.93096e-08	0.643193	1.57042e-12	2.42598e-11
Mrpl54	late_down	1.01097	0.848801	0.987538	0.97431	0.655545	0.86033	0.909886	0.108304	0.306884	0.867656	0.0230909	0.0955195	0.668452	6.85827e-09	7.53393e-08	0.644268	1.11047e-10	1.11084e-09
Rab2a	late_down	0.966434	0.417345	0.913201	0.984351	0.713135	0.888957	0.936311	0.127578	0.33975	0.852204	0.000676314	0.00749186	0.79042	1.74279e-06	1.0042e-05	0.644381	1.36608e-15	4.67067e-14
Sipa1l3	late_down	0.89973	0.0542568	0.573924	0.891813	0.0441336	0.308899	0.944586	0.303101	0.561046	0.865344	0.0154492	0.0728496	0.675236	1.73319e-08	1.72072e-07	0.644546	8.2736e-11	8.52806e-10
Tmem109	late_down	0.896864	0.0162336	0.381115	0.874105	0.00374905	0.0964831	0.912096	0.0450517	0.178641	0.829905	0.000186966	0.00281851	0.686267	1.29869e-11	3.19842e-10	0.644568	6.59889e-15	1.86848e-13
Tob1	late_down	1.07888	0.181166	0.768034	1.10876	0.0752528	0.381701	1.01513	0.793729	0.912746	0.933398	0.254722	0.468216	0.774593	5.11348e-05	0.000197791	0.646222	4.89261e-11	5.32532e-10
Ppm1a	late_down	1.03075	0.484823	0.939731	1.02473	0.579186	0.819886	0.931493	0.110022	0.310342	0.907037	0.0378348	0.132834	0.719314	4.3984e-10	6.94842e-09	0.646841	3.03596e-15	9.35548e-14
Lrch4	late_down	0.908551	0.0920311	0.654199	0.903547	0.0815494	0.392478	0.925891	0.183017	0.419253	0.853266	0.0105033	0.0551379	0.669933	7.29896e-09	7.94449e-08	0.648565	1.45947e-10	1.41118e-09
Eif4ebp2	late_down	0.906509	0.0841355	0.643011	0.951906	0.390978	0.707371	0.942685	0.305477	0.563461	0.902426	0.0921489	0.24069	0.703876	1.25057e-07	9.79973e-07	0.648583	9.02276e-11	9.22016e-10
Atg2a	late_down	0.942301	0.273378	0.844184	0.912422	0.0988883	0.42184	0.92017	0.133957	0.348905	0.867484	0.0161977	0.0753901	0.675449	2.42656e-09	3.05612e-08	0.648909	2.53953e-11	3.00683e-10
LOC361985	late_down	0.929343	0.0739183	0.622404	0.935776	0.111548	0.438581	0.876657	0.00207454	0.0233071	0.836933	0.000106085	0.0018128	0.707655	1.85982e-11	4.39541e-10	0.648954	4.6327e-16	1.77872e-14
Ehbp1	late_down	1.03424	0.516334	0.946249	1.03078	0.566712	0.815083	0.968912	0.550321	0.762023	0.912234	0.101803	0.256785	0.711372	4.54947e-08	4.03701e-07	0.649075	7.95701e-12	1.04427e-10
Dym	late_down	0.970928	0.565567	0.953367	0.947038	0.299684	0.639584	0.915479	0.0943347	0.284323	0.887755	0.0332198	0.121868	0.737632	4.48598e-07	3.02396e-06	0.649106	4.82366e-12	6.63127e-11
Ecsit	late_down	1.01854	0.732033	0.979456	1.00195	0.971553	0.990928	0.901639	0.0608649	0.217236	0.916561	0.132407	0.306452	0.734923	7.85415e-07	4.94333e-06	0.652985	2.91353e-11	3.3756e-10
Cltb	late_down	0.935616	0.233886	0.817087	0.914217	0.118084	0.445168	0.916105	0.12571	0.336816	0.892315	0.0598585	0.181349	0.69453	6.15538e-08	5.29568e-07	0.653249	1.7152e-10	1.63316e-09
Fgfr2	late_down	1.05757	0.382758	0.897838	1.04053	0.549623	0.804239	1.01902	0.773876	0.900565	1.06538	0.355632	0.576129	0.747013	0.000197667	0.000656896	0.65446	6.06638e-08	3.31819e-07
Hoxc10	late_down	1.00143	0.970057	0.997716	0.91857	0.0320862	0.272687	0.890517	0.00385571	0.0356263	0.876856	0.00196423	0.0164948	0.675213	2.23217e-14	1.29183e-12	0.655646	1.13479e-16	5.60966e-15
Selo	late_down	0.987651	0.807672	0.985941	0.935358	0.20581	0.551433	0.932312	0.182205	0.418427	0.878883	0.02157	0.0915923	0.66893	8.41259e-10	1.22163e-08	0.656001	2.53898e-11	3.00683e-10
Fsd2	late_down	1.04091	0.492838	0.941097	0.976779	0.691765	0.877827	0.936531	0.271083	0.526372	0.941098	0.332534	0.553478	0.702091	1.95029e-07	1.44886e-06	0.657	5.59517e-10	4.77643e-09
Nudt3	late_down	0.984921	0.761799	0.982661	0.996513	0.945371	0.98101	0.933738	0.181784	0.417881	0.882856	0.022508	0.0942922	0.669706	9.22617e-11	1.73745e-09	0.657542	4.26216e-12	5.94897e-11
Ube3b	late_down	0.958122	0.390937	0.9014	0.922961	0.11562	0.443204	0.905224	0.0523111	0.196709	0.858691	0.0053324	0.0338761	0.686368	5.2576e-10	8.11133e-09	0.657686	3.27274e-12	4.68369e-11
Aars2	late_down	1.03721	0.563582	0.953367	1.00216	0.973493	0.991562	0.952036	0.448661	0.687005	0.893288	0.10232	0.257638	0.694964	2.17654e-06	1.21219e-05	0.659344	2.48291e-08	1.47139e-07
Vamp1	late_down	0.967091	0.490496	0.940239	0.954749	0.349614	0.677085	0.920103	0.0949053	0.285197	0.906065	0.0608342	0.183182	0.794492	3.02211e-05	0.000125277	0.659388	2.20068e-12	3.28e-11
Ptp4a2	late_down	1.00273	0.956698	0.997387	1.01713	0.739664	0.899944	0.929341	0.154632	0.380764	0.929806	0.178789	0.373706	0.72962	8.63705e-08	7.1061e-07	0.659733	5.67074e-12	7.68009e-11
Usp10	late_down	0.946449	0.222838	0.803213	0.951557	0.279921	0.619872	0.897688	0.020675	0.11059	0.894316	0.0228512	0.0949587	0.761868	2.71934e-07	1.94367e-06	0.660105	1.44927e-13	2.92916e-12
Mavs	late_down	1.00202	0.971781	0.997716	1.0655	0.278197	0.618627	0.962527	0.512524	0.736863	0.954985	0.453365	0.665067	0.761324	2.81784e-05	0.000117714	0.660731	6.31694e-10	5.32652e-09
Ech1	late_down	1.02014	0.750375	0.981282	1.0005	0.993734	0.998043	0.925386	0.225829	0.476055	1.00086	0.989781	0.995451	0.771382	0.000194564	0.000647855	0.661036	6.74595e-09	4.53283e-08
E2f3	late_down	0.956048	0.292795	0.851226	0.969347	0.478182	0.762007	0.868057	0.00183203	0.02133	0.881729	0.00765253	0.0436607	0.823377	9.96722e-05	0.000357578	0.661352	1.1135e-13	2.34646e-12
Zfpm1	late_down	0.984376	0.844513	0.987538	0.999535	0.995494	0.998524	1.00678	0.934168	0.974812	0.976349	0.781473	0.890025	0.694595	0.000107952	0.000383687	0.661975	5.27599e-06	1.94103e-05
Tmem143	late_down	1.02032	0.69389	0.972272	1.00201	0.969291	0.990187	0.946169	0.29083	0.54759	0.940352	0.265137	0.480147	0.74799	1.6289e-06	9.45928e-06	0.662625	3.8277e-11	4.29223e-10
Nek9	late_down	0.935159	0.0455787	0.543901	0.918705	0.0135041	0.185369	0.904991	0.00400351	0.0364439	0.836315	2.986e-06	0.000114277	0.737281	7.18501e-13	2.56756e-11	0.66386	2.7294e-19	3.17467e-17
Thap4	late_down	0.986053	0.739717	0.980618	0.951135	0.250411	0.595038	0.901004	0.0181565	0.101681	0.917016	0.0601451	0.181938	0.740215	1.01158e-08	1.06584e-07	0.664084	6.18714e-14	1.37978e-12
Bap1	late_down	0.951021	0.306159	0.856144	0.943836	0.247252	0.591641	0.909531	0.0600518	0.215263	0.851908	0.00299051	0.0222861	0.697685	1.32215e-09	1.80299e-08	0.664191	4.54161e-12	6.28725e-11
Zfp777	late_down	0.944274	0.287977	0.847977	0.905302	0.0745185	0.379762	0.942401	0.28135	0.53803	0.849757	0.00623227	0.0379184	0.667124	2.18832e-09	2.79164e-08	0.665343	2.95279e-10	2.67011e-09
Mapk9	late_down	1.02439	0.5942	0.956802	1.00164	0.971567	0.990928	0.917322	0.0637581	0.223841	0.895614	0.0251965	0.101401	0.738713	2.05284e-08	1.97206e-07	0.665679	3.44727e-13	6.25359e-12
Fignl1	late_up	0.75874	0.0591495	0.589706	0.555687	0.000511431	0.0322952	0.756936	0.0656358	0.227891	0.697323	0.0249289	0.100632	1.11726	0.460668	0.540697	1.30283	0.0544767	0.0824271
Tceal7	late_up	1.25169	0.110192	0.685534	1.64413	0.000780625	0.0409793	1.43286	0.0131967	0.0827854	1.80738	0.000170957	0.00262385	4.12029	5.09193e-14	2.64045e-12	4.8949	6.83123e-17	3.52373e-15
Bex1	late_up	1.27582	0.0273959	0.453312	1.57724	8.35491e-05	0.0101146	2.03229	4.14542e-09	1.82153e-06	2.85073	1.04488e-14	7.74778e-12	4.6244	7.60488e-23	7.33501e-20	5.9979	9.17584e-28	2.04047e-24
Tmem158	late_up	0.978539	0.958331	0.997494	1.26245	0.576262	0.819242	6.39388	8.14282e-07	9.55077e-05	9.21907	1.05724e-08	1.21777e-06	24.8423	1.5907e-14	9.67799e-13	40.535	1.41607e-17	9.03241e-16
Faah	late_up	1.09145	0.83066	0.985941	1.47119	0.345534	0.673692	4.48307	5.76628e-05	0.00177691	7.81024	8.49776e-08	6.58938e-06	27.8072	2.6163e-15	2.05562e-13	31.2003	3.13379e-16	1.29619e-14
Cdkn1a	late_up	1.11069	0.513427	0.945367	1.67361	0.00223006	0.0720911	3.95295	3.17199e-12	6.27208e-09	6.88998	5.51385e-17	1.63541e-13	19.8346	6.96e-26	2.06433e-22	21.6756	9.74455e-28	2.04047e-24
Gadd45a	late_up	1.02137	0.91774	0.993499	1.36126	0.135325	0.466716	3.25866	3.00973e-08	7.93499e-06	4.91802	7.29237e-12	3.08988e-09	15.2594	2.95892e-22	2.25219e-19	18.7207	1.16786e-24	7.69751e-22
Artn	late_up	0.757742	0.410531	0.911575	1.00127	0.99701	0.998696	2.81429	0.000720944	0.0111954	3.31268	0.000125376	0.00205167	8.66648	2.17785e-11	5.03665e-10	14.0325	1.27577e-15	4.37448e-14
Mt1a	late_up	1.09414	0.785837	0.983792	0.96496	0.919821	0.973224	2.66572	0.00198368	0.0226595	3.88045	3.39372e-05	0.000753992	15.0082	6.78433e-14	3.33165e-12	19.1768	6.18119e-16	2.32805e-14
Prrg4	late_up	0.872552	0.692161	0.972203	1.32072	0.410108	0.719644	2.60908	0.00210121	0.0234956	4.10813	8.51886e-06	0.000262514	14.7636	9.89282e-15	6.52047e-13	17.2972	3.26333e-16	1.33504e-14
Musk	late_up	0.997885	0.99063	0.999265	1.24191	0.233493	0.580018	2.51727	3.99578e-07	5.38704e-05	3.60625	5.54892e-11	1.68801e-08	8.35599	8.54297e-21	4.22307e-18	9.49225	7.06196e-23	2.70268e-20
Ankrd1	late_up	1.24701	0.226208	0.804719	1.41719	0.062735	0.35837	2.36268	1.08334e-05	0.000568706	4.79364	7.64509e-12	3.12763e-09	14.3948	2.23391e-21	1.32515e-18	19.8259	8.81931e-25	6.70094e-22
Hebp2	late_up	0.999308	0.997902	0.99976	1.21879	0.457802	0.750092	2.20242	0.00150395	0.0184518	3.19607	4.38693e-06	0.000156767	8.26031	1.5763e-14	9.63981e-13	8.37833	3.65652e-15	1.10666e-13
Pnma1	late_up	1.21568	0.415495	0.912847	0.973394	0.916132	0.972921	2.19917	0.000777256	0.011777	2.55466	9.14352e-05	0.00162455	5.0057	1.02309e-10	1.8936e-09	5.89266	6.38238e-13	1.08794e-11
Nnat	late_up	1.04802	0.827523	0.985941	1.16236	0.49528	0.773509	2.16808	0.000236765	0.0048937	2.47709	3.21844e-05	0.000717735	5.78032	1.94743e-13	8.22216e-12	8.51446	4.90446e-18	3.75397e-16
Erbb2	late_up	1.01692	0.93342	0.994891	1.05866	0.783576	0.920612	2.1116	0.000154333	0.00361145	2.49555	8.49981e-06	0.000262514	6.37036	1.13574e-15	9.62455e-14	8.25555	4.2722e-19	4.78164e-17
Sec1	late_up	1.01586	0.947502	0.996627	1.22602	0.399077	0.714285	2.06021	0.00157248	0.0190173	3.24074	5.57899e-07	2.98149e-05	5.93572	7.38827e-13	2.63226e-11	8.94008	1.39536e-17	8.94839e-16
Mgmt	late_up	1.06019	0.708889	0.976395	1.27884	0.121623	0.450159	1.99245	1.23708e-05	0.000624541	2.61906	8.71059e-09	1.05451e-06	4.68565	1.05685e-16	1.44121e-14	6.95993	9.14142e-23	3.18982e-20
Cilp	late_up	1.16084	0.251064	0.828316	1.24307	0.10261	0.426459	1.97972	2.06215e-06	0.000179893	2.29849	8.71141e-08	6.71118e-06	4.02352	5.9368e-15	4.19251e-13	5.53533	9.45434e-20	1.28927e-17
Igf2	late_up	1.22029	0.0691583	0.607127	1.42434	0.00200362	0.0677234	1.95492	7.48269e-08	1.49767e-05	2.81397	1.00122e-12	4.9957e-10	7.45345	1.45661e-25	2.83329e-22	9.82636	9.70655e-30	5.75792e-26
Sirpa	late_up	1.12982	0.406015	0.908303	1.17391	0.287961	0.627779	1.94926	1.94846e-05	0.00083153	2.66842	1.15999e-08	1.32328e-06	6.01743	2.43225e-18	5.65808e-16	7.88403	3.45371e-22	1.05064e-19
Mill1	late_up	1.25722	0.217344	0.799086	1.7163	0.00440755	0.105002	1.85282	0.00104132	0.0144015	3.06731	2.81943e-08	2.67598e-06	7.56468	3.62489e-18	7.81922e-16	9.29522	5.08857e-21	1.11798e-18
Ltbp1	late_up	1.09103	0.300015	0.853699	1.19023	0.0445878	0.31044	1.83185	9.58211e-10	5.41343e-07	2.19502	1.07154e-12	5.08512e-10	3.7801	8.03735e-23	7.33501e-20	3.78077	6.04403e-24	3.11767e-21
Cidea	late_up	1.2327	0.198645	0.783263	1.34834	0.0749968	0.381378	1.82086	0.000249949	0.0050661	2.37998	4.11892e-07	2.31597e-05	4.44899	2.49945e-15	1.9769e-13	5.50723	5.79859e-19	6.04246e-17
Map1a	late_up	1.16047	0.0909836	0.653917	1.37193	0.000661976	0.0383704	1.81156	5.86826e-09	2.10973e-06	2.41161	1.01883e-13	6.04368e-11	4.64569	7.81339e-25	1.0048e-21	5.21712	1.03193e-27	2.04047e-24
Lipg	late_up	1.21696	0.272279	0.843649	1.29873	0.157247	0.496696	1.81033	0.000938843	0.0134036	2.78246	6.14708e-08	5.20921e-06	5.53214	3.19151e-16	3.47377e-14	6.3986	1.07009e-18	1.00484e-16
Myh3	late_up	1.23455	0.25555	0.832274	1.3201	0.143342	0.478235	1.79647	0.00261818	0.0271869	2.52072	1.51263e-05	0.000415412	7.9328	2.46977e-15	1.96653e-13	16.8085	4.73022e-22	1.36876e-19
S100a4	late_up	1.08911	0.558602	0.953367	1.27211	0.107202	0.432715	1.76999	0.000132937	0.00324214	1.66686	0.000947752	0.00964441	3.08597	2.48692e-11	5.6959e-10	5.18305	2.52394e-19	2.9944e-17
Marc1	late_up	0.866112	0.290414	0.849129	1.03875	0.782156	0.920104	1.76695	1.98994e-05	0.000843168	1.56115	0.00114508	0.0110181	2.64617	4.51739e-11	9.45227e-10	4.05799	6.09479e-19	6.2335e-17
B2m	late_up	1.1136	0.147714	0.729642	1.29841	0.000872091	0.0442157	1.75725	2.19763e-10	1.53369e-07	2.22215	6.96704e-15	5.51047e-12	4.22605	2.86264e-27	1.69812e-23	4.62462	5.83712e-30	5.75792e-26
Chi3l1	late_up	0.962033	0.820855	0.985941	1.07489	0.679027	0.871388	1.7416	0.000878297	0.0127536	2.13336	1.28758e-05	0.000368092	3.23173	1.22554e-10	2.21982e-09	3.56377	1.28264e-12	2.04533e-11
Myc	late_up	1.42347	0.0122313	0.345505	1.32212	0.0548269	0.336506	1.74037	0.000135866	0.00328293	2.16715	4.90719e-07	2.70785e-05	4.18172	2.69246e-16	3.04223e-14	4.41262	6.94232e-18	4.99174e-16
Adap2	late_up	1.01217	0.951558	0.996939	1.13538	0.533731	0.793722	1.72956	0.00480903	0.0412839	2.28942	3.97904e-05	0.000859879	5.60674	1.00768e-14	6.60501e-13	8.20582	1.28498e-19	1.65707e-17
Stap2	late_up	1.13408	0.302939	0.853699	1.26072	0.0657864	0.363985	1.70919	1.87781e-05	0.000816058	2.19278	4.13891e-09	5.65747e-07	3.03213	1.63744e-14	9.76211e-13	3.85969	1.13572e-19	1.51395e-17
Myf5	late_up	1.30587	0.0734989	0.622404	1.35624	0.0490444	0.321926	1.67544	0.000659336	0.010693	2.07178	4.22612e-06	0.000152862	3.56234	2.09234e-13	8.70999e-12	5.08523	2.46647e-19	2.95578e-17
RT1-CE5	late_up	1.12916	0.247872	0.825246	1.32624	0.00930588	0.157721	1.66976	3.78607e-06	0.000277272	1.8075	4.00864e-07	2.26469e-05	3.00975	2.02664e-16	2.42869e-14	3.48409	4.74453e-20	6.86452e-18
Aig1	late_up	1.15031	0.0722465	0.618107	1.33707	0.000396753	0.0290561	1.64698	6.6242e-09	2.31146e-06	1.79658	1.63074e-10	4.29151e-08	2.33456	8.67934e-17	1.21143e-14	3.13324	9.96683e-25	6.95567e-22
Abca1	late_up	1.26389	0.000301228	0.0668412	1.25354	0.000612117	0.0363108	1.62185	5.71469e-11	5.0091e-08	1.68904	2.10095e-11	7.12162e-09	2.28921	1.04493e-19	3.64619e-17	2.86754	2.77724e-26	3.66102e-23
Fst	late_up	0.948893	0.730058	0.97929	1.05227	0.743391	0.900957	1.60995	0.00153693	0.0187594	2.38621	6.37351e-08	5.32502e-06	4.72032	2.22506e-17	3.71804e-15	5.73923	7.04005e-21	1.49149e-18
Pik3r5	late_up	1.17768	0.209149	0.794006	1.25126	0.0983685	0.421271	1.60805	0.000324149	0.00612617	1.74392	5.37774e-05	0.00109249	2.42306	1.0328e-09	1.45524e-08	3.2909	1.1267e-15	3.90852e-14
Mybph	late_up	1.02407	0.854591	0.987538	1.01668	0.90027	0.96699	1.603	0.000736804	0.0113366	1.77461	0.000127292	0.00207444	2.99905	7.19896e-11	1.41405e-09	3.28143	9.89404e-13	1.6258e-11
Cnp	late_up	1.05576	0.600312	0.957786	1.18182	0.117046	0.444544	1.56026	4.99664e-05	0.00159785	1.60072	4.33295e-05	0.000919608	2.42295	5.21309e-12	1.41529e-10	3.1434	1.8324e-17	1.10916e-15
Cd163	late_up	1.1155	0.283288	0.845941	1.11627	0.295334	0.635487	1.54858	4.63282e-05	0.00152677	0.98447	0.887134	0.947976	1.40674	0.00224595	0.00552247	2.13291	8.4851e-11	8.72333e-10
Aif1l	late_up	1.10298	0.420922	0.915881	1.07714	0.554946	0.808054	1.52785	0.000751848	0.0114947	1.93688	1.05668e-06	4.99462e-05	3.60588	3.05903e-16	3.36326e-14	3.77088	8.55968e-18	6.04477e-16
Chrd	late_up	0.965635	0.762484	0.982757	1.01165	0.92261	0.973928	1.5179	0.000361514	0.00657958	1.69429	1.82548e-05	0.000473744	3.09028	1.26177e-15	1.0542e-13	3.49282	1.09236e-18	1.01248e-16
B3gnt7	late_up	1.11813	0.436157	0.918347	1.21532	0.186285	0.530889	1.51391	0.00396258	0.0361928	1.68164	0.000495492	0.00595686	3.0863	2.67367e-12	7.7556e-11	3.7868	2.81056e-16	1.17825e-14
S100a10	late_up	1.38803	0.000524611	0.0753195	1.40791	0.000448444	0.0308956	1.51093	2.43517e-05	0.00095983	1.35984	0.00215505	0.0175964	1.88432	4.51186e-09	5.22231e-08	2.68796	1.95973e-17	1.17425e-15
Phlda3	late_up	1.04432	0.635771	0.965963	0.996919	0.97382	0.991562	1.50375	3.39555e-05	0.00122819	1.91404	3.90686e-09	5.51798e-07	3.16701	1.35596e-18	3.42279e-16	3.88529	4.02051e-23	1.76664e-20
Emb	late_up	0.93832	0.879274	0.989943	1.04162	0.924475	0.974287	2.79289	0.00671067	0.0519683	5.92144	3.96325e-06	0.000144233	29.2482	4.072e-15	3.07708e-13	36.5983	1.2398e-16	5.95504e-15
Ear11	late_up	0.78976	0.679554	0.972033	0.889469	0.840809	0.942346	2.18186	0.143047	0.363252	5.67287	0.000775067	0.00828414	22.1364	2.18795e-09	2.79164e-08	41.1033	1.34555e-12	2.12e-11
Tp73	late_up	0.765336	0.650362	0.968466	1.01873	0.974433	0.991653	2.4068	0.0944939	0.284465	4.27265	0.00488292	0.0319884	10.1996	4.39031e-06	2.26501e-05	22.8988	7.4841e-10	6.19187e-09
Krt8	late_up	0.998639	0.997637	0.99976	1.42992	0.433686	0.73472	2.10907	0.0843299	0.266797	3.8004	0.00177822	0.0153538	10.6326	3.37295e-08	3.07331e-07	13.1542	1.18329e-09	9.43449e-09
Calml3	late_up	0.911377	0.833462	0.985941	1.02636	0.954233	0.984615	2.50058	0.0209322	0.111513	3.44353	0.00194316	0.0163617	10.8518	3.97886e-09	4.68771e-08	19.8411	6.71594e-13	1.13663e-11
Dnajc6	late_up	1.08847	0.788256	0.983816	1.50366	0.195856	0.541968	1.86654	0.0410188	0.168975	2.8999	0.000490142	0.00592164	7.08046	3.52755e-10	5.68625e-09	6.59815	4.82248e-10	4.17315e-09
Dok3	late_up	1.21468	0.402189	0.907693	1.0071	0.977288	0.992384	1.81464	0.00929093	0.0650871	2.77208	1.44334e-05	0.000401705	3.33406	4.21241e-07	2.85251e-06	4.9512	1.61862e-11	1.99204e-10
Sytl1	late_up	1.00309	0.993558	0.999591	1.04338	0.913786	0.972169	2.50324	0.00943763	0.0659023	2.67384	0.00687427	0.0404545	7.5228	2.06846e-08	1.98225e-07	11.1506	2.32289e-11	2.7753e-10
Tph1	late_up	1.70037	0.0699733	0.608546	1.49175	0.194273	0.540286	1.96458	0.0223325	0.115984	2.62228	0.00125334	0.0118673	8.29842	1.01712e-11	2.57294e-10	9.85674	1.71499e-13	3.39676e-12
RGD1309350	late_up	1.06018	0.865718	0.989718	1.12085	0.749852	0.904274	2.25404	0.0132091	0.0827854	2.59152	0.00422808	0.0288453	5.62682	1.95457e-07	1.45113e-06	8.89514	4.70736e-11	5.16156e-10
Tnnt2	late_up	0.929729	0.802067	0.985116	1.14178	0.651765	0.858503	1.99256	0.0113851	0.0751659	2.5637	0.0007287	0.00796802	4.59633	8.51206e-08	7.03143e-07	7.80295	1.44644e-12	2.26992e-11
Blnk	late_up	0.889602	0.700033	0.973477	0.944978	0.857828	0.94911	1.419	0.226125	0.476232	2.31547	0.00333244	0.0242553	5.68246	2.65897e-09	3.31715e-08	5.70165	9.06114e-10	7.36311e-09
Abcc6	late_up	0.924254	0.804308	0.985116	0.876127	0.692483	0.878288	1.8399	0.0413863	0.169722	2.26776	0.00696708	0.0408036	6.43958	1.32797e-09	1.80884e-08	7.06217	8.20607e-11	8.47318e-10
Mt2A	late_up	0.900723	0.705199	0.975668	0.840039	0.555066	0.808054	1.8248	0.0212002	0.112436	2.21617	0.00312056	0.0230525	4.57621	2.79822e-08	2.59766e-07	8.23538	9.56242e-14	2.04044e-12
Zfp697	late_up	1.03532	0.884738	0.990419	1.30364	0.270132	0.612312	1.19967	0.446905	0.686353	2.2047	0.00090048	0.00925762	2.9404	7.6723e-06	3.69566e-05	3.6489	2.76001e-08	1.61921e-07
Rdh16	late_up	1.03191	0.880208	0.989943	1.20239	0.385339	0.703403	1.38625	0.112867	0.315248	2.15328	0.000243433	0.00348803	3.24744	3.99373e-08	3.57867e-07	3.79228	2.01326e-10	1.88519e-09
Enho	late_up	1.10685	0.561992	0.953367	1.0107	0.95424	0.984615	1.42639	0.0424621	0.172186	2.11491	3.06605e-05	0.000692868	3.84508	2.25259e-12	6.78292e-11	5.68763	3.20232e-18	2.67551e-16
Sphkap	late_up	1.27054	0.119641	0.697872	1.13327	0.438617	0.736972	1.20789	0.234181	0.484365	2.08213	5.39238e-06	0.000184367	2.38239	2.02972e-07	1.49849e-06	3.49111	1.29863e-13	2.66096e-12
Sncg	late_up	0.932121	0.718933	0.978414	1.2064	0.337817	0.668941	1.47785	0.0405095	0.168044	2.05376	0.000271402	0.00380605	4.33787	7.11801e-12	1.86009e-10	7.17054	3.43254e-18	2.82803e-16
Tpd52l1	late_up	1.09604	0.372558	0.892936	1.10333	0.355014	0.681957	1.41666	0.00102058	0.0142122	2.02069	2.24447e-09	3.45824e-07	3.25782	2.62959e-18	5.99951e-16	3.50727	1.25283e-20	2.39736e-18
Zfp57	late_up	1.11419	0.651275	0.968466	1.18191	0.500106	0.776023	1.10746	0.678071	0.845825	1.98323	0.00430819	0.0291954	2.80942	2.44209e-05	0.000103771	3.5972	5.67259e-08	3.11572e-07
Lca5	late_up	1.08913	0.656037	0.969475	1.52943	0.0266683	0.25352	1.59753	0.0133728	0.0835029	1.93082	0.000664832	0.00739922	4.3031	1.70988e-12	5.33843e-11	5.74404	1.1624e-16	5.67521e-15
RGD1564664	late_up	0.924165	0.571019	0.953367	1.06096	0.676638	0.869862	1.24132	0.122522	0.330966	1.93023	1.47611e-05	0.000406325	2.81049	2.45819e-10	4.13673e-09	3.29935	2.98738e-13	5.5534e-12
Kcnq5	late_up	0.992187	0.926461	0.994003	1.20143	0.0373022	0.28903	1.49445	1.60229e-05	0.000738102	1.91747	8.28225e-10	1.58485e-07	3.21715	9.48834e-20	3.4112e-17	3.36573	1.3547e-21	3.57159e-19
Map6d1	late_up	0.843337	0.425026	0.917716	0.891635	0.605963	0.834589	0.945083	0.793359	0.91258	1.90715	0.00187425	0.0159399	3.14617	6.2207e-08	5.348e-07	3.61309	4.40966e-10	3.84678e-09
LOC654482	late_up	1.08091	0.706429	0.975905	1.13468	0.55323	0.806889	1.33271	0.161959	0.390228	1.90454	0.00184019	0.0157178	3.55961	3.11571e-09	3.80297e-08	3.79605	1.34552e-10	1.31277e-09
Igsf1	late_up	0.943174	0.65775	0.969543	0.938154	0.64361	0.852797	1.27855	0.0588628	0.21289	1.89799	2.82805e-06	0.000109647	3.47154	9.07092e-16	8.03115e-14	4.10787	1.94478e-19	2.37865e-17
Ttc39a	late_up	0.875628	0.421614	0.91629	1.12794	0.46366	0.753473	1.50355	0.0101167	0.0689797	1.89531	9.60091e-05	0.00167678	3.60544	3.94137e-13	1.52314e-11	3.89832	5.44993e-15	1.5748e-13
Slc26a2	late_up	0.95006	0.713564	0.977092	0.985075	0.91675	0.972921	1.41665	0.0125156	0.0796723	1.89471	1.64592e-05	0.000437828	4.43702	2.09333e-17	3.58275e-15	4.92909	1.01283e-19	1.36548e-17
Nrip3	late_up	1.01557	0.939406	0.996273	1.19657	0.384305	0.702915	1.48308	0.0469979	0.183778	1.87904	0.00175055	0.0151485	5.34153	2.49927e-14	1.42555e-12	4.86068	8.40301e-14	1.80277e-12
Rab15	late_up	1.1685	0.333089	0.871645	1.17518	0.332681	0.666019	1.07306	0.670803	0.841982	1.8442	0.000300909	0.00411763	2.48658	2.07727e-07	1.52978e-06	3.9769	3.73314e-14	8.70138e-13
Armcx2	late_up	1.06999	0.638809	0.966813	0.963387	0.806597	0.928835	1.24575	0.130371	0.3443	1.83456	5.67028e-05	0.00113279	3.4041	1.93291e-13	8.19003e-12	5.01574	5.19592e-20	7.42703e-18
Tmem71	late_up	1.068	0.697022	0.97261	1.33381	0.0917165	0.410575	1.3563	0.068526	0.23378	1.79769	0.00057871	0.0067577	3.58568	3.53395e-12	9.86514e-11	3.68514	2.91096e-13	5.44726e-12
Snx10	late_up	0.991452	0.950558	0.996939	1.02133	0.882872	0.958829	1.36658	0.0237999	0.120823	1.78794	5.67157e-05	0.00113279	4.00912	1.06981e-16	1.4423e-14	3.80405	1.03098e-16	5.1393e-15
Hsf2bp	late_up	1.2682	0.210299	0.794944	1.29335	0.191321	0.535933	1.516	0.0304536	0.140366	1.78241	0.00334803	0.0243247	2.48849	5.27432e-06	2.67184e-05	4.12851	2.31711e-12	3.43599e-11
Cdk5r1	late_up	1.06522	0.644533	0.967439	1.19892	0.196748	0.54236	1.39707	0.0142316	0.0870264	1.77869	5.05451e-05	0.00103928	2.49376	1.12628e-09	1.561e-08	3.5692	2.30608e-16	9.98516e-15
Rab31	late_up	1.06081	0.546157	0.95158	1.04045	0.693656	0.879036	1.43699	0.000415373	0.00736619	1.77398	3.48543e-07	2.02876e-05	3.79362	9.51939e-21	4.51752e-18	3.87019	4.40922e-22	1.30778e-19
Tec	late_up	1.02211	0.84501	0.987538	1.28792	0.0268287	0.254031	1.43884	0.00130191	0.0168807	1.71236	6.31179e-06	0.000205723	2.78265	1.62419e-14	9.73202e-13	3.6189	2.33543e-20	3.84827e-18
Mthfd1l	late_up	1.14417	0.346932	0.880929	1.03252	0.833443	0.941173	1.49867	0.00519708	0.0436847	1.71004	0.000345058	0.00457404	2.57019	2.42323e-09	3.05518e-08	4.32156	4.86423e-18	3.75397e-16
Copz2	late_up	0.985911	0.877944	0.989943	1.0131	0.891216	0.962785	1.37274	0.000865081	0.0126551	1.70732	2.34677e-07	1.47661e-05	2.88657	4.78683e-18	9.62558e-16	3.35496	5.08625e-22	1.43675e-19
Tspan13	late_up	0.98191	0.794508	0.983816	1.08199	0.272578	0.614073	1.3371	0.000124004	0.00307587	1.70423	1.01231e-09	1.8477e-07	2.7187	1.36188e-20	6.21436e-18	2.85784	1.01247e-22	3.432e-20
Cks2	late_up	0.994812	0.977094	0.99844	1.00162	0.993142	0.998004	1.35342	0.0909846	0.279214	1.69257	0.00376238	0.0263812	2.40075	2.86277e-06	1.55015e-05	3.0163	1.74656e-09	1.32743e-08
Plod2	late_up	1.08566	0.415253	0.912722	1.24917	0.0329686	0.277043	1.47461	0.00025056	0.0050661	1.67531	5.65533e-06	0.000190442	2.92008	9.94378e-16	8.61117e-14	3.18325	3.7015e-18	3.00785e-16
Slc30a3	late_up	1.30208	0.0440352	0.535779	1.2108	0.162564	0.503302	1.26807	0.0775012	0.252558	1.67457	0.000235145	0.00338975	1.91066	7.05459e-06	3.4386e-05	2.84458	1.23934e-12	1.98428e-11
Panx1	late_up	1.1708	0.1846	0.771976	1.28799	0.038993	0.294031	1.34729	0.0141125	0.086704	1.67176	6.20067e-05	0.00121175	2.77859	7.634e-13	2.69553e-11	3.66532	2.13041e-18	1.8862e-16
Vash2	late_up	0.793909	0.0367714	0.513598	0.862267	0.18555	0.530133	1.26397	0.0355907	0.154953	1.67148	2.87345e-05	0.000661664	2.94359	4.91068e-14	2.57597e-12	3.7669	9.90244e-19	9.39861e-17
Gstm2	late_up	1.00209	0.979036	0.99844	1.00793	0.922642	0.973928	1.41988	4.46281e-05	0.00148727	1.66551	7.21639e-08	5.88727e-06	2.17263	1.29371e-13	5.97223e-12	2.37967	1.9125e-16	8.56224e-15
Scd2	late_up	1.01951	0.83219	0.985941	1.07028	0.466228	0.754306	1.32443	0.00346282	0.0329983	1.65249	2.59759e-06	0.00010307	2.78816	8.45476e-16	7.59903e-14	3.18009	4.69789e-19	5.11337e-17
Bche	late_up	0.941706	0.70782	0.976121	1.07377	0.661822	0.862747	1.24156	0.168669	0.399739	1.632	0.00218251	0.0177473	2.32688	3.24917e-07	2.27924e-06	3.38412	2.80593e-13	5.27568e-12
RT1-CE10	late_up	1.23165	0.175085	0.76396	1.2518	0.15501	0.493896	1.454	0.0155773	0.0921741	1.62109	0.00263527	0.0203283	2.66569	6.73559e-09	7.4129e-08	3.33156	1.14604e-12	1.85241e-11
Id4	late_up	0.90912	0.510101	0.945367	1.07278	0.630909	0.846225	1.21605	0.169179	0.400546	1.61972	0.00113156	0.0109572	3.2043	8.61062e-13	2.99579e-11	3.96036	8.00474e-17	4.05847e-15
Rcn1	late_up	0.962218	0.70986	0.976664	0.976448	0.822822	0.93586	1.2626	0.0276092	0.131919	1.61701	3.01371e-05	0.000684954	2.71384	5.51137e-14	2.8063e-12	2.84033	1.25649e-15	4.33343e-14
Blvrb	late_up	1.1112	0.170278	0.761022	1.11471	0.172036	0.5131	1.32909	0.000393128	0.00705609	1.60119	8.14831e-08	6.46544e-06	1.94687	2.14194e-12	6.54947e-11	2.21722	1.35203e-16	6.36529e-15
Bcar3	late_up	1.00024	0.997903	0.99976	1.0833	0.390257	0.706764	1.20483	0.0425817	0.172441	1.60059	2.36335e-06	9.44737e-05	2.61775	1.21392e-16	1.56601e-14	2.77679	6.73578e-19	6.77231e-17
Eef1a1	late_up	1.05762	0.390832	0.9014	1.08966	0.197397	0.543073	1.38186	7.50664e-06	0.000436367	1.59815	6.24618e-09	8.05485e-07	2.55493	1.70019e-20	7.47077e-18	2.86849	4.11363e-24	2.324e-21
Cntn2	late_up	1.00653	0.964766	0.997494	1.06682	0.669663	0.866588	1.20591	0.20797	0.454142	1.55451	0.00468277	0.0310371	2.71532	2.65583e-09	3.31672e-08	4.42338	1.35063e-16	6.36529e-15
Me2	late_up	1.06549	0.590489	0.956802	1.15429	0.236963	0.583793	1.39303	0.00587127	0.047257	1.55271	0.000500029	0.0060044	3.36771	4.23185e-16	4.21905e-14	3.39906	4.04137e-17	2.18935e-15
Vopp1	late_up	1.02814	0.799708	0.984205	1.12069	0.310876	0.648331	1.22869	0.063125	0.222494	1.54432	0.000207962	0.00305354	2.9538	1.73001e-15	1.42534e-13	3.62359	4.28303e-20	6.27332e-18
Crhr2	late_up	0.847101	0.198993	0.783263	0.793429	0.0904845	0.409701	0.88579	0.354883	0.609046	1.53763	0.0012038	0.0114807	2.31728	3.32604e-09	4.03066e-08	3.21043	2.42446e-15	7.69086e-14
Rhbdf2	late_up	0.933481	0.373868	0.893049	1.01678	0.833259	0.941055	1.41064	2.39685e-05	0.000952868	1.53566	8.17645e-07	4.04189e-05	2.35083	7.49359e-17	1.07113e-14	2.36519	5.6664e-18	4.22806e-16
Thbs4	late_up	0.878694	0.132661	0.711522	0.682308	2.97941e-05	0.00512286	0.841618	0.0502001	0.191811	0.65137	1.0216e-05	0.00030453	0.911075	0.307779	0.384448	1.03856	0.665403	0.72009
Lama5	late_up	0.970812	0.767289	0.982757	0.967805	0.749551	0.904058	1.20264	0.0729255	0.243578	1.52928	0.000160756	0.00249635	3.0391	7.30576e-16	6.82485e-14	3.31979	3.0741e-18	2.58661e-16
Plin2	late_up	1.03511	0.668521	0.971123	1.03903	0.643659	0.852797	1.22298	0.0157001	0.0926699	1.529	3.94425e-06	0.000143983	2.78006	5.91813e-19	1.59574e-16	2.51162	8.97855e-18	6.26597e-16
Zfp365	late_up	1.24029	0.0581974	0.586124	1.34141	0.0125755	0.179905	1.16661	0.184162	0.420697	1.5145	0.000730597	0.00798107	1.7915	4.62386e-06	2.37273e-05	2.43473	8.71151e-12	1.12954e-10
Paqr8	late_up	0.927584	0.635001	0.965963	0.995727	0.978939	0.992444	1.29694	0.0909319	0.279214	1.51429	0.00858856	0.04768	2.71096	1.85406e-09	2.41191e-08	3.57148	3.09614e-14	7.34653e-13
Gstt1	late_up	0.829245	0.142477	0.722623	0.93447	0.599123	0.830533	1.34171	0.0161369	0.09417	1.50871	0.00122061	0.0116222	2.16039	9.68521e-09	1.02471e-07	2.603	5.80599e-13	9.98293e-12
Cdc25a	late_up	0.989788	0.858894	0.988449	1.02105	0.726053	0.894691	1.23941	0.00038802	0.00698554	1.50721	1.81794e-09	2.99556e-07	2.11801	4.88066e-20	1.86788e-17	2.23553	8.73307e-23	3.13967e-20
Tac4	late_up	0.738571	0.589919	0.956704	0.872285	0.810023	0.929823	1.80084	0.255404	0.509348	2.59871	0.0659547	0.193254	15.953	2.39627e-08	2.25988e-07	20.224	9.34067e-10	7.58506e-09
Myo5b	late_up	0.969893	0.948386	0.99669	1.21985	0.674661	0.86894	1.58382	0.304711	0.562835	2.40809	0.0451219	0.149742	10.3421	6.34229e-08	5.43677e-07	13.5873	1.25312e-09	9.89816e-09
B3galt2	late_up	1.30643	0.582999	0.954833	2.21861	0.090769	0.410283	1.73964	0.244754	0.496922	2.18861	0.0980307	0.250277	9.37741	7.18492e-07	4.58289e-06	18.048	2.45605e-10	2.25009e-09
Anxa8	late_up	0.733717	0.555732	0.953367	1.28611	0.614188	0.837724	2.1645	0.0953158	0.285634	2.86548	0.0225045	0.0942922	7.40238	8.29791e-06	3.95685e-05	15.5963	1.19957e-09	9.54508e-09
Aldh1a7	late_up	0.60079	0.18277	0.769794	0.784187	0.52509	0.790366	1.73785	0.103826	0.299973	1.63134	0.159311	0.347949	6.00467	1.19378e-07	9.41064e-07	11.156	1.46335e-12	2.28738e-11
Il22ra2	late_up	0.911606	0.806458	0.985941	1.05443	0.891233	0.962785	1.79189	0.102602	0.298715	2.03037	0.0539575	0.169084	5.96965	5.53461e-07	3.65401e-06	8.32071	1.55432e-09	1.19588e-08
A2m	late_up	0.905779	0.791096	0.983816	1.60161	0.192636	0.53775	1.42497	0.327547	0.585597	2.1479	0.0344007	0.124681	5.63018	9.62673e-07	5.93615e-06	9.29302	1.65883e-10	1.58713e-09
Nlgn1	late_up	1.26492	0.619358	0.962671	1.22204	0.682599	0.873138	1.50825	0.384586	0.633889	1.50304	0.402892	0.620849	5.53301	0.00016576	0.000562252	6.96266	9.44746e-06	3.30536e-05
Mmp10	late_up	0.738358	0.565734	0.953367	0.724537	0.554482	0.807857	1.31334	0.595701	0.793594	0.846997	0.767888	0.88207	4.90933	0.00096928	0.00263447	12.9879	4.38106e-08	2.45522e-07
Cpne9	late_up	1.04925	0.89407	0.991517	0.915704	0.817758	0.932156	1.13624	0.726427	0.875847	1.2599	0.545649	0.736339	4.12353	5.43473e-05	0.000208868	5.57905	4.33115e-07	1.99475e-06
Atp6v1g2	late_up	0.892704	0.670185	0.971421	0.866643	0.60794	0.835178	1.10995	0.69256	0.853763	1.80906	0.0239464	0.0979318	3.86569	2.58227e-07	1.85336e-06	2.88515	2.18675e-05	7.11173e-05
Dio3	late_up	0.77315	0.478857	0.938706	0.620538	0.227003	0.573081	1.75928	0.0961006	0.287044	1.97404	0.0538036	0.169019	3.74357	0.000101991	0.000365125	5.9116	7.51567e-08	4.03465e-07
Ccr7	late_up	1.08514	0.759151	0.981811	0.600979	0.0961234	0.418179	1.0174	0.950291	0.981992	1.68664	0.0549058	0.170972	3.49393	3.19469e-06	1.71191e-05	4.56249	6.38034e-09	4.31073e-08
Rgcc	late_up	1.38067	0.00916275	0.306868	1.43263	0.00496024	0.111455	1.317	0.0288709	0.135761	1.48754	0.00268097	0.020587	3.36944	3.27944e-15	2.51015e-13	5.31814	4.5993e-23	1.82425e-20
Atp1b4	late_up	0.96557	0.83654	0.985941	1.51215	0.0157139	0.200333	1.34674	0.0790568	0.255706	1.4785	0.026585	0.105205	3.20599	1.07357e-09	1.50021e-08	4.01805	4.79584e-13	8.4044e-12
Rab9b	late_up	1.03244	0.923695	0.993972	1.18536	0.614242	0.837724	1.06358	0.854284	0.939068	1.00162	0.996359	0.998463	2.95236	0.000897828	0.00246342	3.60296	3.38122e-05	0.000105984
Smad9	late_up	0.789782	0.298411	0.853699	0.762015	0.261506	0.606374	0.990453	0.965684	0.988493	1.56914	0.0406995	0.139797	2.91421	1.04382e-06	6.37687e-06	3.38202	9.30715e-09	6.05373e-08
Nrcam	late_up	1.09127	0.668295	0.971123	1.09936	0.657699	0.861426	1.48319	0.0507307	0.193122	1.50312	0.0495081	0.159479	2.90779	3.45061e-07	2.39654e-06	3.67838	2.39107e-10	2.19564e-09
Fgf7	late_up	1.12959	0.498879	0.942345	1.32012	0.130756	0.461321	1.40128	0.0620444	0.21973	1.43199	0.0543905	0.169947	2.81355	8.72492e-08	7.15359e-07	3.51808	5.11447e-11	5.52623e-10
Ska2	late_up	1.3545	0.0846116	0.643011	1.21551	0.291241	0.632062	1.61617	0.00698225	0.0531777	1.39186	0.0760959	0.212925	2.79529	5.19956e-08	4.53919e-07	3.14785	5.22233e-10	4.48644e-09
Rtkn2	late_up	1.23672	0.312981	0.860194	1.12697	0.593705	0.82835	1.48767	0.0617723	0.219028	1.72153	0.0124892	0.0624388	2.77976	4.52839e-06	2.32676e-05	4.25065	3.89914e-11	4.35998e-10
Tgfb2	late_up	0.988951	0.905608	0.992459	1.03036	0.754904	0.906955	1.1655	0.111478	0.312938	1.49818	0.000132383	0.00213395	2.71354	4.55558e-15	3.42072e-13	2.6139	3.02775e-15	9.35448e-14
RT1-A2	late_up	1.0839	0.600131	0.957756	1.00618	0.969015	0.990167	1.34853	0.0567456	0.208237	1.48724	0.016412	0.075911	2.67718	3.79152e-08	3.41813e-07	3.24794	5.14325e-11	5.55228e-10
Csrp3	late_up	1.16537	0.290549	0.849129	1.08195	0.591402	0.827004	1.05903	0.696138	0.855409	1.27128	0.125348	0.295416	2.64757	3.60782e-08	3.27241e-07	3.36322	1.68336e-11	2.06744e-10
Vwa5a	late_up	1.12796	0.182487	0.769649	1.11207	0.254246	0.599374	1.34973	0.00136373	0.0172885	1.45479	0.000151096	0.00237431	2.64128	2.32392e-16	2.75709e-14	2.4977	4.11697e-16	1.61734e-14
Acsl3	late_up	0.957711	0.721528	0.978414	1.07779	0.545399	0.802297	1.13901	0.28975	0.5466	1.3964	0.0104903	0.0551379	2.6243	6.27804e-11	1.25603e-09	2.72007	3.53233e-12	5.02488e-11
Col23a1	late_up	0.862353	0.479612	0.938984	0.775117	0.258508	0.60361	0.876345	0.536626	0.752901	1.45854	0.0650543	0.191562	2.54742	5.74806e-06	2.87621e-05	3.6698	1.91293e-10	1.80549e-09
Cfh	late_up	1.03502	0.707817	0.976121	1.20298	0.0517398	0.329904	1.4956	5.63229e-05	0.00174925	1.44124	0.00042464	0.00539393	2.54293	5.60316e-14	2.84085e-12	3.03677	5.02154e-18	3.81894e-16
Bmp2	late_up	1.25194	0.0782272	0.630066	1.27075	0.0685624	0.368232	1.38527	0.011985	0.0776573	1.33456	0.0306869	0.115733	2.518	1.38126e-10	2.45318e-09	2.83979	2.11252e-13	4.1222e-12
Ephb3	late_up	0.874751	0.434238	0.918347	0.960999	0.820315	0.934083	1.11651	0.513436	0.737191	1.31587	0.112786	0.275385	2.51641	1.92924e-07	1.43502e-06	3.49826	2.47658e-12	3.62743e-11
Acot9	late_up	1.0187	0.827623	0.985941	1.10837	0.239155	0.585598	1.18919	0.0476164	0.185386	1.46203	6.86795e-05	0.0012992	2.5118	9.21021e-16	8.09407e-14	2.11721	5.34147e-13	9.25126e-12
Dnah1	late_up	0.971804	0.804057	0.985116	0.945506	0.64396	0.852862	1.27149	0.0364083	0.156731	1.44384	0.00201292	0.016806	2.50967	2.29503e-12	6.85277e-11	2.5908	8.18226e-14	1.76499e-12
Cdkn1c	late_up	0.938949	0.628444	0.965277	0.999123	0.994772	0.998133	1.33607	0.0259976	0.127301	1.3566	0.0247409	0.100145	2.44919	1.14705e-09	1.58793e-08	3.21055	1.02626e-14	2.74844e-13
Dmd	late_up	0.99552	0.968067	0.997716	1.18979	0.131889	0.462665	1.30415	0.0224843	0.116429	1.3189	0.0238203	0.0976181	2.41703	2.86752e-10	4.71194e-09	2.92544	6.38085e-14	1.415e-12
Alg6	late_up	1.10322	0.340783	0.877226	1.21	0.0734456	0.377048	1.41547	0.00106982	0.0146563	1.48915	0.00032642	0.00440574	2.41176	1.32951e-12	4.35727e-11	2.67768	1.62361e-15	5.42605e-14
Xirp2	late_up	0.936365	0.780016	0.983792	1.40152	0.167488	0.509177	1.06267	0.801073	0.916576	0.931804	0.779614	0.889058	2.39837	0.00123962	0.00326166	3.00562	3.811e-05	0.000118268
Pcp4	late_up	0.708638	0.159917	0.748756	0.927786	0.758472	0.909602	0.838471	0.472219	0.706054	1.21425	0.420165	0.636226	2.39247	0.00019138	0.000637969	2.80806	2.8722e-06	1.11468e-05
Abhd15	late_up	0.853964	0.247713	0.825246	0.863039	0.30093	0.640975	1.19427	0.180862	0.416649	1.36771	0.022729	0.0947044	2.3619	3.56572e-09	4.26879e-08	2.47055	1.3122e-10	1.28448e-09
Tmem88b	late_up	0.723503	0.257145	0.832529	0.908625	0.734661	0.8978	0.77809	0.386729	0.635162	0.581365	0.090597	0.238271	2.34964	0.00162022	0.00414094	2.18143	0.00251303	0.00525275
Btg3	late_up	1.20255	0.201395	0.785454	1.30478	0.07507	0.381378	1.10747	0.493572	0.721594	1.23546	0.168597	0.359901	2.31791	1.06467e-07	8.53465e-07	3.08879	1.32749e-12	2.10271e-11
Tp53inp1	late_up	0.992789	0.93711	0.995824	1.05166	0.592887	0.827726	1.30184	0.00503224	0.0426749	1.47783	9.39755e-05	0.00164686	2.30896	2.00687e-13	8.44307e-12	2.23162	1.50183e-13	3.01995e-12
Piezo1	late_up	0.870076	0.158572	0.745957	0.863087	0.147325	0.482967	1.10999	0.293511	0.550808	1.19327	0.0918595	0.240402	2.25948	1.9368e-11	4.52327e-10	2.17955	1.75621e-11	2.14579e-10
Isg20	late_up	1.1706	0.27303	0.843947	1.2306	0.163803	0.504637	1.19864	0.219851	0.468784	1.30124	0.0810483	0.220692	2.20588	3.86793e-07	2.65255e-06	2.33429	1.38099e-08	8.64596e-08
Wdr62	late_up	0.973803	0.756096	0.981282	1.06811	0.453144	0.747361	1.22893	0.0173355	0.0989939	1.48483	1.94695e-05	0.000491387	2.20572	4.37103e-14	2.33594e-12	2.29617	5.11897e-16	1.95908e-14
Scn3b	late_up	0.892	0.473273	0.935818	0.965754	0.831556	0.940206	1.01542	0.923801	0.970253	1.26748	0.143986	0.325196	2.20133	1.86432e-06	1.06543e-05	2.82683	2.4441e-10	2.24086e-09
Slc6a9	late_up	0.898826	0.507954	0.945367	0.991858	0.960431	0.987225	1.24306	0.167319	0.398209	1.48294	0.0154196	0.0727948	2.19605	2.68969e-06	1.46311e-05	2.2558	3.63884e-07	1.70167e-06
Spire1	late_up	0.962615	0.654919	0.969065	0.929911	0.409977	0.719522	0.96273	0.662597	0.836328	1.0889	0.349031	0.569745	2.19351	3.47127e-13	1.37736e-11	1.93919	2.92027e-11	3.37839e-10
Kcnip3	late_up	0.837451	0.401413	0.907693	0.967404	0.877578	0.957651	0.7112	0.128531	0.341064	1.17294	0.459391	0.671535	2.18507	0.000210475	0.000693246	2.22476	6.23285e-05	0.000184451
Eci3	late_up	0.966189	0.726318	0.978414	0.980976	0.850403	0.946176	1.24848	0.0249537	0.12486	1.35159	0.00367256	0.0259198	2.16886	1.91011e-11	4.47857e-10	2.10737	1.13456e-11	1.43807e-10
Myl12a	late_up	1.05174	0.423742	0.917716	1.0636	0.336669	0.667743	1.10377	0.127658	0.33985	1.40345	4.36107e-06	0.000156314	2.16828	2.048e-17	3.57316e-15	2.21102	7.35898e-19	7.33672e-17
Atpif1	late_up	1.15944	0.047868	0.551879	1.22461	0.00869286	0.152112	1.19514	0.0199985	0.108537	1.43382	1.93098e-05	0.00049056	2.15941	8.21156e-15	5.50407e-13	1.907	1.17322e-12	1.88871e-11
Enah	late_up	1.36214	0.0157839	0.379837	1.34589	0.0232034	0.239914	1.10374	0.444449	0.68462	1.29387	0.058783	0.179097	2.14516	2.16588e-07	1.58715e-06	2.64517	6.45819e-11	6.82887e-10
Sesn3	late_up	1.00217	0.978904	0.99844	0.936403	0.436784	0.735872	1.06215	0.471906	0.705875	1.25779	0.0106857	0.0556765	2.14123	7.60737e-13	2.69414e-11	2.29391	3.85041e-15	1.15364e-13
Ftl1	late_up	1.06746	0.310565	0.859003	1.09697	0.159376	0.49956	1.40841	1.76527e-06	0.000164907	1.48351	2.70341e-07	1.65326e-05	2.13451	9.84911e-17	1.35872e-14	2.38021	2.14806e-20	3.69343e-18
Litaf	late_up	1.12786	0.0687402	0.607127	1.15462	0.0347885	0.282113	1.24133	0.00166097	0.019766	1.39814	7.02499e-06	0.000223444	2.11987	6.26741e-17	9.38437e-15	2.07994	2.17261e-17	1.28238e-15
Bcl3	late_up	1.11849	0.299525	0.853699	1.1141	0.335596	0.667143	1.32333	0.0107907	0.0722465	1.41496	0.00244352	0.0192479	2.11812	1.03992e-09	1.4618e-08	2.19534	3.44903e-11	3.90824e-10
Tmem9	late_up	0.856132	0.317048	0.862166	0.734379	0.0654707	0.363985	0.961043	0.79856	0.915462	1.21665	0.208415	0.414275	2.11625	2.43697e-06	1.34163e-05	2.88244	2.75247e-11	3.22681e-10
Tmem38b	late_up	1.05691	0.328345	0.869341	1.13059	0.0357576	0.285484	1.205	0.00181638	0.0211685	1.46841	2.18011e-08	2.1554e-06	2.11566	4.05323e-19	1.17287e-16	2.11754	3.75398e-20	5.7099e-18
Tm6sf1	late_up	1.01763	0.848696	0.987538	1.1406	0.162938	0.503674	1.14274	0.152019	0.376368	1.4031	0.00059862	0.00691934	2.09596	1.5845e-11	3.82083e-10	2.39424	2.74528e-15	8.59367e-14
Slc5a2	late_up	0.765406	0.127202	0.703282	0.8915	0.515688	0.785533	1.34885	0.068264	0.233273	1.36986	0.0645611	0.190658	2.09306	1.82582e-05	8.01982e-05	2.60521	9.05587e-09	5.90973e-08
Atp13a3	late_up	0.962088	0.74428	0.980744	1.06639	0.596675	0.829791	1.31174	0.0213004	0.112766	1.26807	0.0533194	0.168016	2.08604	1.58356e-08	1.58143e-07	2.39182	1.10352e-11	1.40173e-10
Satb2	late_up	0.983283	0.887949	0.990562	1.06495	0.607293	0.835021	1.18586	0.153406	0.378933	1.3558	0.013777	0.0668797	2.08038	2.00006e-08	1.9323e-07	2.22668	2.33343e-10	2.15103e-09
RGD1309079	late_up	1.00668	0.947266	0.996627	1.08999	0.404163	0.716634	1.09939	0.354959	0.609087	1.16409	0.157579	0.345247	2.07862	1.01126e-09	1.43512e-08	1.9656	2.48987e-09	1.81226e-08
Fndc3c1	late_up	0.807733	0.276404	0.844702	0.862419	0.467593	0.754971	0.862773	0.457555	0.694732	0.918373	0.675542	0.829672	2.07832	0.00014281	0.000492958	2.34783	3.54045e-06	1.34801e-05
Ano1	late_up	1.0057	0.940052	0.996281	1.12256	0.137627	0.469601	1.07982	0.318985	0.577512	1.3423	0.000394741	0.00510153	2.07675	4.92873e-14	2.57597e-12	2.58744	2.92288e-20	4.68609e-18
Ehd4	late_up	1.11527	0.101358	0.6709	1.10395	0.147638	0.483439	1.3239	7.20046e-05	0.00210929	1.41969	3.59734e-06	0.00013421	2.07265	3.85305e-16	3.94074e-14	2.26814	1.67413e-19	2.06894e-17
Slc44a1	late_up	1.02982	0.614281	0.961827	1.10483	0.0973494	0.420007	1.25733	0.000227069	0.0047765	1.45374	6.20407e-08	5.22022e-06	2.07152	2.19693e-18	5.21287e-16	2.22408	2.0625e-21	5.09781e-19
Aak1	late_up	0.978598	0.7218	0.978414	1.01748	0.780011	0.919616	1.16636	0.0149552	0.0898088	1.30334	0.000118319	0.00196327	2.0704	2.90707e-17	4.72459e-15	2.10964	9.82648e-19	9.39861e-17
Wbp5	late_up	0.993257	0.93465	0.995126	1.0907	0.305181	0.644476	1.09322	0.289184	0.546244	1.37599	0.000453208	0.00563021	2.06808	2.57562e-12	7.52638e-11	2.2057	1.4323e-14	3.6781e-13
Cd99l2	late_up	1.03553	0.592759	0.956802	1.08379	0.229406	0.574556	1.15881	0.0292677	0.13693	1.37908	1.76769e-05	0.000463979	2.0615	8.34126e-16	7.55425e-14	2.38853	1.83484e-20	3.20125e-18
Fam227a	late_up	0.961717	0.874258	0.989718	0.87676	0.614816	0.837833	1.12791	0.625886	0.812864	0.735886	0.265002	0.48006	2.06142	0.0034749	0.00807248	1.69947	0.0256025	0.0420762
Tuba1b	late_up	0.943244	0.39113	0.9014	0.914525	0.199497	0.546066	1.09901	0.177019	0.411856	1.27124	0.00160943	0.0142389	2.05176	1.03556e-14	6.75048e-13	2.04551	1.71053e-15	5.65285e-14
Vom2r44	late_up	0.823158	0.296207	0.853699	1.02184	0.907404	0.969894	1.30443	0.132704	0.347278	1.07065	0.71735	0.855512	2.04716	9.31235e-05	0.000337206	2.66648	3.34854e-08	1.92271e-07
Ankrd12	late_up	1.10054	0.466173	0.930782	1.26088	0.0866337	0.4023	1.21964	0.14031	0.358603	1.10087	0.495799	0.700007	2.04693	2.45925e-06	1.35076e-05	2.09999	4.29831e-07	1.98271e-06
Slco4a1	late_up	0.563538	0.00655498	0.262731	0.646863	0.0381275	0.291202	1.10457	0.586798	0.787798	0.950022	0.791934	0.896004	2.0463	0.000132391	0.000460071	1.87188	0.000418854	0.00104112
Ada	late_up	1.06711	0.566319	0.953367	0.938378	0.59723	0.82996	1.14345	0.244627	0.496922	1.28871	0.0331686	0.121868	2.04072	1.97561e-08	1.91024e-07	1.89782	8.39834e-08	4.46607e-07
Nes	late_up	1.21921	0.0320019	0.48776	1.21708	0.0378784	0.290303	1.27643	0.0100496	0.0688383	1.4006	0.000856313	0.00895092	2.03979	2.13972e-10	3.65261e-09	2.75069	4.7647e-17	2.53491e-15
Myod1	late_up	0.889803	0.329593	0.869341	0.819534	0.105775	0.430248	1.10854	0.399054	0.646067	1.12879	0.346946	0.567513	2.0292	5.90063e-07	3.8549e-06	2.7253	1.17098e-11	1.47479e-10
Mical1	late_up	0.900539	0.374036	0.893049	0.934926	0.580586	0.821182	1.15036	0.231016	0.48109	1.24661	0.0698981	0.201035	2.02722	3.76606e-08	3.40035e-07	2.18748	3.73354e-10	3.30557e-09
Dynlt1	late_up	1.08377	0.27609	0.844702	1.14799	0.0716262	0.374793	1.20307	0.0147744	0.0889766	1.44537	6.0198e-06	0.000199494	2.02062	2.76034e-14	1.54475e-12	2.11611	1.51288e-16	7.03876e-15
Rin1	late_up	1.11811	0.427537	0.917716	1.18751	0.236311	0.583402	1.22068	0.161534	0.390076	1.46891	0.00868955	0.0480171	2.01141	3.72352e-06	1.96687e-05	2.83974	5.80884e-12	7.82248e-11
B4galt5	late_up	1.09359	0.299789	0.853699	1.02986	0.74331	0.900957	1.1526	0.10716	0.305319	1.30475	0.00419398	0.0286786	2.0092	1.91509e-11	4.4814e-10	2.04391	1.11222e-12	1.80511e-11
Casc5	late_up	0.988935	0.958317	0.997494	1.26224	0.277891	0.618439	1.1638	0.476497	0.709038	1.02401	0.915699	0.962365	2.00904	0.00111657	0.00298153	2.5073	8.1236e-06	2.8778e-05
Hspb7	late_up	1.11589	0.234185	0.817324	1.21646	0.0390113	0.294031	1.12213	0.220577	0.469873	1.33067	0.00514945	0.0330473	2.0048	1.41973e-09	1.92061e-08	1.95309	1.0812e-09	8.69066e-09
Gatm	late_up	0.901676	0.34286	0.87931	0.958817	0.707299	0.886758	1.04754	0.671259	0.842286	1.23635	0.0612578	0.183944	1.9946	1.52755e-08	1.53425e-07	2.32645	4.05362e-12	5.67794e-11
Iah1	late_up	1.03106	0.690551	0.972203	1.05031	0.538688	0.797678	1.29843	0.000959046	0.0136428	1.42849	1.9632e-05	0.000493461	1.98512	2.79915e-13	1.13109e-11	2.35176	8.56715e-19	8.26347e-17
Pmepa1	late_up	0.98972	0.932399	0.994642	0.940864	0.633953	0.848074	1.13876	0.289235	0.546244	1.29389	0.0436946	0.146646	1.97569	3.37734e-07	2.35422e-06	2.57497	2.30852e-12	3.42781e-11
Slc25a16	late_up	1.02542	0.784129	0.983792	1.08589	0.381547	0.700615	1.17795	0.0804884	0.258784	1.23271	0.0338727	0.123347	1.97351	6.73931e-10	1.00699e-08	1.80071	1.0683e-08	6.86953e-08
Cd151	late_up	1.08563	0.227386	0.806973	1.06558	0.360777	0.685212	1.25545	0.00145852	0.0180248	1.41667	7.83686e-06	0.000244675	1.96438	5.26106e-14	2.71157e-12	2.46085	1.55185e-20	2.83249e-18
Casp4	late_up	0.988077	0.928065	0.994003	1.02945	0.832932	0.940864	1.07621	0.585382	0.786431	1.24473	0.112102	0.274052	1.96421	1.97037e-06	1.11689e-05	1.93844	9.14772e-07	3.92792e-06
Id2	late_up	0.9632	0.742644	0.980744	0.941425	0.613359	0.837676	1.09984	0.407586	0.654697	1.19979	0.128105	0.299475	1.96089	7.95511e-08	6.63709e-07	2.40225	2.72516e-12	3.96217e-11
Hbegf	late_up	1.10731	0.442983	0.921057	0.955577	0.74604	0.902287	0.970583	0.828634	0.92797	1.06493	0.660039	0.820616	1.96051	3.88695e-06	2.03957e-05	2.4253	7.90463e-10	6.50394e-09
Atoh8	late_up	0.981064	0.889793	0.991035	0.900734	0.473313	0.758751	0.989983	0.942899	0.978986	1.25159	0.119318	0.286672	1.95919	5.73928e-06	2.87424e-05	2.50049	4.34372e-10	3.79764e-09
Idi1	late_up	0.99477	0.97291	0.997784	1.24265	0.1651	0.506267	1.11094	0.50012	0.726779	1.08281	0.625953	0.795875	1.9584	4.57131e-05	0.000178931	1.93866	2.44372e-05	7.85486e-05
Rb1	late_up	1.02147	0.781096	0.983792	1.10809	0.190566	0.535128	1.17243	0.0448896	0.178117	1.28399	0.00331955	0.0241762	1.9515	1.24828e-11	3.10473e-10	1.72547	1.58563e-09	1.21918e-08
Klhl29	late_up	0.925749	0.246604	0.825246	0.983079	0.801767	0.926342	1.24556	0.00138325	0.0174028	1.42976	1.7773e-06	7.69557e-05	1.94943	7.89607e-15	5.35308e-13	2.32305	1.31052e-20	2.46793e-18
Spats2	late_up	0.881361	0.335216	0.872724	0.8263	0.167963	0.509384	0.829213	0.169389	0.40074	1.13539	0.35131	0.571891	1.9493	2.15031e-06	1.20053e-05	2.18236	1.21236e-08	7.69167e-08
Fam214b	late_up	1.03353	0.595016	0.956868	1.07064	0.284467	0.623484	1.13383	0.0492554	0.189386	1.34146	2.8372e-05	0.000658719	1.93299	2.35071e-15	1.8972e-13	2.02959	1.10141e-17	7.28199e-16
Clic4	late_up	1.20132	0.00223565	0.153929	1.29724	3.6349e-05	0.00590746	1.22903	0.000812645	0.0121121	1.37572	2.28776e-06	9.27097e-05	1.93268	2.49838e-16	2.93473e-14	2.19402	6.39257e-21	1.37893e-18
Map3k7cl	late_up	0.926127	0.333322	0.871645	1.09321	0.26997	0.612312	1.22489	0.0124031	0.0792393	1.36485	0.000338243	0.00450383	1.92716	1.6368e-11	3.91512e-10	2.54444	7.97704e-19	7.83317e-17
LOC499339	late_up	1.03454	0.674781	0.971699	1.13853	0.120189	0.447846	1.2501	0.00728272	0.0545529	1.46933	1.63473e-05	0.000435831	1.91767	2.60419e-11	5.89621e-10	2.03723	1.27348e-13	2.61848e-12
Lgals1	late_up	1.02833	0.669572	0.971123	1.05048	0.460715	0.752375	1.27904	0.000448096	0.00784102	1.44372	1.87035e-06	8.01076e-05	1.9164	1.12656e-13	5.2209e-12	2.09213	8.8737e-17	4.46091e-15
Stk17b	late_up	0.96757	0.677995	0.972033	1.02203	0.789145	0.922487	1.11269	0.185426	0.422487	1.17714	0.0543674	0.169947	1.91443	2.0294e-11	4.72094e-10	1.94988	1.17328e-12	1.88871e-11
Hsf2	late_up	1.0406	0.507894	0.945367	1.17151	0.0115335	0.174744	1.1442	0.0302298	0.139606	1.28955	0.000170579	0.00262143	1.90711	2.45697e-15	1.96653e-13	1.80179	1.48074e-14	3.77795e-13
Sh3bp2	late_up	0.958063	0.721711	0.978414	1.00951	0.93941	0.97869	1.26901	0.0460293	0.181245	1.46629	0.002086	0.0171624	1.90341	6.30363e-07	4.07555e-06	2.05197	8.39928e-09	5.52379e-08
Abcg1	late_up	0.945	0.556283	0.953367	1.02013	0.84054	0.942346	1.31298	0.00498116	0.0424239	1.27455	0.0163735	0.0758512	1.89786	4.48107e-09	5.19175e-08	2.04147	2.31645e-11	2.7704e-10
Strn3	late_up	1.0312	0.749705	0.981282	1.17278	0.10805	0.432715	1.14804	0.163941	0.393803	1.21932	0.0595866	0.180772	1.89638	4.647e-08	4.1174e-07	1.67635	1.84357e-06	7.4168e-06
Igfbp5	late_up	1.03161	0.64842	0.968466	0.978565	0.754535	0.906733	1.27927	0.000736581	0.0113366	1.35385	0.00010407	0.00178682	1.89357	1.21439e-12	4.02443e-11	2.05333	1.87649e-15	6.14992e-14
Farsb	late_up	1.03383	0.632416	0.965963	1.05168	0.478789	0.762259	1.10283	0.169852	0.401527	1.31093	0.000506123	0.00606529	1.88841	1.57396e-12	4.99289e-11	1.99146	1.135e-14	2.99903e-13
Lnx2	late_up	0.930137	0.262893	0.837043	0.913761	0.178713	0.52122	1.01597	0.808158	0.919219	1.17937	0.0167805	0.0771642	1.88778	1.61339e-14	9.73202e-13	1.77738	1.16178e-13	2.44387e-12
Cyp4f17	late_up	0.954349	0.645663	0.967452	1.05444	0.61065	0.836612	1.16067	0.1429	0.363111	1.20709	0.0747547	0.210413	1.88679	1.78124e-08	1.75958e-07	1.99986	2.10331e-10	1.96177e-09
Orai2	late_up	1.0844	0.405871	0.908303	1.08674	0.412798	0.720678	1.43963	0.000277603	0.0054709	1.31998	0.00722367	0.0419402	1.8835	1.05616e-08	1.10496e-07	2.48813	1.58887e-15	5.34005e-14
Dhrs9	late_up	0.68125	0.171148	0.76272	0.491384	0.0233271	0.240237	0.799821	0.422618	0.66719	0.854969	0.590887	0.770277	1.8767	0.0176022	0.032856	3.32251	1.36398e-06	5.65221e-06
Slain2	late_up	0.998996	0.985153	0.998533	1.05248	0.35361	0.680712	1.08035	0.164469	0.394832	1.26869	0.000115661	0.00193268	1.87655	1.89796e-16	2.29769e-14	1.78818	7.38188e-16	2.7283e-14
App	late_up	1.09165	0.171775	0.762821	1.18098	0.0123342	0.178735	1.2589	0.000711047	0.011168	1.35951	2.87777e-05	0.000661664	1.87622	1.41094e-13	6.38908e-12	2.43404	4.21423e-21	9.61492e-19
Ubxn8	late_up	1.09627	0.29186	0.851063	1.07226	0.440895	0.73881	1.14803	0.121117	0.328631	1.28718	0.00658454	0.0393123	1.87451	7.08385e-10	1.04922e-08	1.80104	1.01895e-09	8.22931e-09
Il17rc	late_up	0.946954	0.552098	0.953367	0.956959	0.643085	0.852797	1.44339	7.98557e-05	0.0022292	1.40051	0.000460394	0.00567788	1.87027	1.55463e-09	2.07471e-08	2.05297	1.64196e-12	2.52989e-11
Eny2	late_up	1.0309	0.775817	0.983792	1.21424	0.0775301	0.386153	1.14144	0.224641	0.474634	1.19521	0.119608	0.287079	1.86684	4.0362e-07	2.75035e-06	1.92466	3.79406e-08	2.15269e-07
Smc2	late_up	0.924163	0.676352	0.971699	1.29064	0.178699	0.52122	1.09862	0.619716	0.809099	0.974572	0.897902	0.953519	1.86412	0.00163317	0.00416955	2.11004	8.18857e-05	0.000235685
Tgfb1	late_up	1.1093	0.24469	0.824826	1.11275	0.245822	0.59159	1.23126	0.0229991	0.118187	1.19254	0.0654305	0.192336	1.8627	3.19367e-09	3.89411e-08	1.95358	5.85083e-11	6.21992e-10
LOC500475	late_up	1.01502	0.941036	0.9963	0.99832	0.993535	0.998004	0.877599	0.532671	0.750569	1.26561	0.256522	0.469669	1.84374	0.00292921	0.00695599	1.99081	0.000440566	0.00109052
Smpx	late_up	1.08448	0.116509	0.691823	1.17823	0.00239141	0.0750572	1.15495	0.00726852	0.0545093	1.37203	2.17692e-07	1.41131e-05	1.83892	5.09291e-17	7.84704e-15	1.81864	1.34456e-17	8.71685e-16
Bhlhe22	late_up	1.43648	0.0475578	0.551879	0.932943	0.729088	0.895738	1.04458	0.821883	0.925477	1.22635	0.30055	0.521548	1.83477	0.00193124	0.00483686	2.32731	5.67456e-06	2.07659e-05
Sema3a	late_up	0.921619	0.669729	0.971123	0.871247	0.497166	0.774401	1.0292	0.881851	0.952087	0.858633	0.466259	0.67666	1.8342	0.00177663	0.00449135	2.90013	2.18317e-08	1.3055e-07
Col8a1	late_up	0.924977	0.496876	0.942345	1.0305	0.798072	0.9248	1.28809	0.0265885	0.128934	1.32157	0.0190615	0.0841507	1.83104	1.1239e-06	6.78571e-06	2.30078	2.47999e-11	2.94816e-10
Rnd1	late_up	1.09011	0.385426	0.900769	0.99037	0.92594	0.974861	1.03002	0.771938	0.899108	1.23592	0.045257	0.150022	1.82118	9.4276e-08	7.67666e-07	1.53761	3.23579e-05	0.000101802
Slc43a2	late_up	0.982456	0.740942	0.980744	1.04775	0.394711	0.710262	1.29423	1.04223e-05	0.000556981	1.39491	1.59795e-07	1.08955e-05	1.81288	6.71999e-16	6.32745e-14	1.86483	1.00175e-17	6.83033e-16
Reps1	late_up	1.00768	0.894263	0.991638	0.992239	0.89561	0.964868	1.15669	0.0143674	0.087234	1.281	0.000110603	0.00187457	1.80408	6.50929e-15	4.54272e-13	1.71643	3.03868e-14	7.22463e-13
Clic1	late_up	1.13403	0.158352	0.745957	1.09931	0.303664	0.643218	1.24027	0.0187359	0.10375	1.23278	0.0287995	0.111042	1.79902	1.65721e-08	1.6522e-07	1.99786	1.90863e-11	2.31771e-10
Arl4c	late_up	1.11823	0.2714	0.842333	0.986346	0.898541	0.966523	1.23093	0.0441852	0.176363	1.3473	0.00552945	0.0347649	1.79693	2.14612e-07	1.57559e-06	2.153	8.8443e-12	1.14426e-10
Hs6st2	late_up	0.94673	0.692036	0.972203	1.24412	0.117245	0.444544	1.28173	0.0703828	0.238305	1.23709	0.135317	0.311245	1.78562	6.73752e-05	0.000253035	2.57167	9.31658e-11	9.49587e-10
Slc30a4	late_up	1.01619	0.791498	0.983816	1.08635	0.184376	0.528621	1.085	0.190666	0.429968	1.17482	0.0156571	0.0736069	1.77512	5.60525e-13	2.07492e-11	1.66988	5.68267e-12	7.6812e-11
Zfp709l1	late_up	1.01102	0.944484	0.996345	1.25073	0.162739	0.503582	1.0969	0.562085	0.771916	1.03407	0.841461	0.922994	1.76863	0.000637481	0.00182111	2.04656	8.18347e-06	2.89558e-05
Map3k7	late_up	1.03009	0.670655	0.971698	1.05099	0.484715	0.766697	1.06487	0.377798	0.62779	1.2275	0.00770822	0.0438821	1.76447	1.04585e-10	1.92371e-09	1.82443	3.07176e-12	4.41202e-11
Car3	late_up	1.12012	0.164522	0.755668	1.18757	0.0401717	0.296354	1.2817	0.00375998	0.035042	1.39949	0.000268137	0.00376917	1.76321	1.1387e-08	1.18194e-07	2.29583	8.21713e-15	2.27245e-13
Rhot1	late_up	1.01175	0.863694	0.989428	1.08976	0.218223	0.562787	1.06453	0.368985	0.620414	1.15827	0.0476507	0.155139	1.76203	5.03744e-11	1.04849e-09	1.74689	1.69721e-11	2.08229e-10
Afap1l2	late_up	1.00033	0.996711	0.99976	1.10167	0.235876	0.58323	1.08879	0.291528	0.548563	1.345	0.000515141	0.00614099	1.76095	1.12253e-09	1.55899e-08	1.84833	1.00631e-11	1.28929e-10
Slc7a5	late_up	0.967454	0.764291	0.982757	0.820326	0.0988979	0.42184	1.26338	0.0338123	0.150356	1.41164	0.00266349	0.0204926	1.76045	2.08124e-06	1.17078e-05	2.24723	1.15768e-11	1.46114e-10
Postn	late_up	0.948041	0.704288	0.975104	0.906982	0.499806	0.776023	1.00559	0.96894	0.989371	0.944682	0.706303	0.848479	1.75319	0.000324961	0.00101137	2.85103	2.24863e-10	2.07933e-09
Cbfb	late_up	1.018	0.845771	0.987538	1.10366	0.29385	0.634669	1.13196	0.18777	0.425513	1.16237	0.129747	0.301679	1.75305	2.46113e-07	1.77608e-06	1.54187	1.61661e-05	5.39507e-05
Kif23	late_up	1.2086	0.307208	0.856558	1.23888	0.266202	0.608774	1.04017	0.839002	0.933024	1.1929	0.3736	0.59328	1.75193	0.00425382	0.00962015	2.1013	6.9805e-05	0.000204284
Traf1	late_up	0.897121	0.355674	0.886482	0.900036	0.388383	0.705239	1.21608	0.0882926	0.27424	1.33603	0.0150647	0.0715197	1.75077	6.01993e-06	2.99834e-05	1.92946	2.87796e-08	1.68198e-07
Slc16a6	late_up	1.01891	0.841869	0.986772	1.06537	0.513258	0.784735	0.945054	0.560576	0.770824	1.16491	0.123988	0.293579	1.74293	1.63934e-07	1.23643e-06	1.86019	1.75228e-09	1.33093e-08
Chrne	late_up	0.892608	0.234011	0.817128	0.937098	0.50685	0.78108	0.999688	0.997405	0.999426	1.18856	0.0833074	0.225036	1.73955	2.22291e-07	1.62293e-06	2.02878	3.58419e-11	4.03443e-10
Anxa7	late_up	0.983389	0.779827	0.983792	1.00414	0.946501	0.981409	1.119	0.0672473	0.231474	1.24021	0.00110076	0.0107484	1.73468	6.49656e-13	2.36427e-11	1.65984	2.20493e-12	3.28222e-11
Ccdc134	late_up	1.03658	0.635226	0.965963	1.05087	0.528276	0.791718	1.15834	0.0563607	0.207209	1.27993	0.00226702	0.0182469	1.73271	4.79634e-10	7.4972e-09	1.76232	2.36472e-11	2.81961e-10
Slc35e3	late_up	0.98931	0.866589	0.989718	0.932234	0.292055	0.632628	1.09903	0.148041	0.370618	1.18211	0.0154003	0.0727634	1.73083	5.54845e-12	1.47926e-10	1.68332	5.5027e-12	7.46957e-11
Atad2	late_up	1.10657	0.252522	0.830815	1.22436	0.0273691	0.256037	1.22004	0.0282405	0.133727	1.08118	0.409111	0.626587	1.72933	6.92127e-08	5.86947e-07	1.94704	3.44315e-11	3.9053e-10
Ttll1	late_up	1.0232	0.790763	0.983816	1.02157	0.812498	0.930621	1.18309	0.0554984	0.205056	1.30537	0.00355389	0.0253538	1.72862	2.33866e-08	2.21083e-07	1.80652	3.36945e-10	2.99889e-09
Arl13b	late_up	1.10845	0.38888	0.9014	1.26825	0.0532955	0.332794	1.2009	0.132243	0.346801	1.05443	0.678531	0.831192	1.7256	3.10238e-05	0.00012789	1.91196	3.00779e-07	1.43674e-06
Slc39a6	late_up	0.987333	0.88433	0.990419	0.996424	0.968536	0.989896	1.11378	0.22486	0.474856	1.11885	0.225041	0.434339	1.71717	5.83682e-08	5.04723e-07	1.4167	0.000121726	0.000338368
Snai2	late_up	1.04271	0.807368	0.985941	0.968759	0.861678	0.950685	1.01959	0.912806	0.965109	1.13433	0.48898	0.694179	1.7161	0.00255731	0.00617293	1.91447	0.000127601	0.000353415
Pla1a	late_up	0.934212	0.371256	0.892554	0.973939	0.736206	0.898151	1.05106	0.515432	0.738487	1.17112	0.0481683	0.156139	1.71514	9.48068e-10	1.35191e-08	1.9708	2.59654e-14	6.274e-13
Sptlc2	late_up	1.06302	0.279327	0.845148	1.04941	0.406297	0.717251	1.05445	0.357544	0.610698	1.18329	0.00626748	0.0380734	1.71118	1.64122e-13	7.18504e-12	1.78302	9.21405e-16	3.29264e-14
Hmgn2	late_up	1.04621	0.397975	0.905965	1.09707	0.0915038	0.410457	1.11768	0.0439791	0.175798	1.28954	3.28963e-05	0.000732237	1.70988	5.84683e-14	2.93927e-12	1.66905	5.46035e-14	1.23159e-12
Prim1	late_up	1.05775	0.425938	0.917716	1.01159	0.875661	0.956957	1.15671	0.0437637	0.175371	1.30546	0.000480145	0.00583116	1.70745	1.79549e-10	3.11429e-09	1.75275	4.47059e-12	6.19616e-11
Lmln	late_up	1.03599	0.660062	0.970234	1.03519	0.679674	0.871785	1.17108	0.0536051	0.200243	1.25333	0.00811658	0.0456375	1.70732	7.19898e-09	7.85729e-08	1.9771	2.11968e-13	4.12937e-12
Taf15	late_up	1.02148	0.845739	0.987538	1.13342	0.26401	0.607961	1.03331	0.768791	0.89744	1.13089	0.291741	0.511863	1.70623	1.32615e-05	6.04437e-05	1.48461	0.000533756	0.0012967
Zfp612	late_up	1.13617	0.274758	0.844702	1.18279	0.160518	0.501107	1.06065	0.620072	0.80913	1.13803	0.302778	0.523867	1.69646	6.65587e-05	0.000250207	1.79694	5.2974e-06	1.94698e-05
Nav3	late_up	0.942197	0.372872	0.893049	0.968239	0.637624	0.850584	1.06358	0.362397	0.614827	1.15821	0.0402486	0.13877	1.69561	9.32303e-11	1.75291e-09	2.09931	1.59408e-17	9.85007e-16
Rras	late_up	0.955794	0.521712	0.947609	1.01301	0.858071	0.94911	1.07461	0.314887	0.572628	1.19162	0.0207913	0.0893078	1.69452	5.1979e-10	8.05064e-09	1.98161	5.45553e-15	1.5748e-13
Zdhhc13	late_up	1.07487	0.272275	0.843649	1.12219	0.0917608	0.410575	1.18627	0.0115449	0.0756314	1.28936	0.000363929	0.00477089	1.6943	2.95287e-11	6.56046e-10	1.86073	4.67578e-15	1.37994e-13
Far1	late_up	1.06617	0.538237	0.95158	1.27907	0.0220547	0.23488	1.16047	0.160793	0.38884	1.0378	0.739431	0.867287	1.69245	6.54959e-06	3.224e-05	1.55757	5.21471e-05	0.000156676
RGD1566265	late_up	1.02984	0.65189	0.968466	1.09932	0.159677	0.500106	1.16389	0.023005	0.118187	1.22098	0.00433802	0.0293088	1.69219	2.79028e-11	6.25781e-10	1.7306	7.21695e-13	1.20764e-11
Pcgf2	late_up	0.972132	0.781104	0.983792	0.951079	0.637989	0.850939	1.04802	0.649012	0.827766	1.30647	0.0117442	0.0596968	1.69179	2.16829e-06	1.20886e-05	1.85116	1.00023e-08	6.47749e-08
Hspb11	late_up	1.05387	0.621479	0.963496	1.14158	0.22579	0.571654	1.12216	0.285583	0.542279	1.29225	0.0209892	0.089808	1.69115	5.82384e-06	2.91168e-05	1.93255	4.55135e-09	3.16328e-08
Rhoc	late_up	1.01305	0.841111	0.986772	0.963456	0.577541	0.819449	1.03242	0.628771	0.815718	1.18731	0.0145125	0.0694821	1.68955	5.54668e-11	1.13458e-09	1.67416	1.78507e-11	2.17881e-10
Cntln	late_up	0.966942	0.82905	0.985941	1.21389	0.216377	0.56152	1.15436	0.356216	0.610028	1.02052	0.901664	0.955973	1.68493	0.00118214	0.00313075	1.93682	1.58892e-05	5.30869e-05
Cd44	late_up	1.10879	0.128755	0.70622	1.08325	0.251068	0.595733	1.17032	0.0244215	0.122925	1.09843	0.197304	0.399211	1.68491	3.13062e-10	5.10188e-09	1.87091	7.81184e-14	1.69743e-12
Zfp51	late_up	0.987125	0.948154	0.996627	1.25992	0.25203	0.596942	0.975235	0.902573	0.961749	0.901167	0.631144	0.799476	1.68457	0.0106737	0.0213187	1.72007	0.0052615	0.0102114
Tuba1a	late_up	1.08836	0.25607	0.832274	0.981547	0.807256	0.928932	0.936834	0.392313	0.639822	1.06444	0.434422	0.648728	1.68454	5.98605e-09	6.70619e-08	1.48403	1.48272e-06	6.08265e-06
Map4k4	late_up	1.08442	0.161392	0.751102	1.13429	0.0344205	0.280663	1.09574	0.121955	0.329959	1.29997	6.29117e-05	0.00121561	1.68427	2.51425e-12	7.40174e-11	1.46189	1.08284e-08	6.95173e-08
Nrbp2	late_up	0.953108	0.452465	0.926484	1.04393	0.511333	0.784059	1.05569	0.402354	0.6494	1.2829	0.000338042	0.00450383	1.68163	2.27539e-11	5.25198e-10	2.01701	8.74285e-18	6.13759e-16
Ero1b	late_up	1.04094	0.72747	0.978759	1.186	0.148433	0.484404	0.987152	0.913621	0.965211	1.00258	0.983346	0.99238	1.68038	3.37037e-05	0.000137315	1.27259	0.0379732	0.0598929
Prkaa1	late_up	1.02946	0.637286	0.966413	1.18123	0.00962996	0.160014	1.11378	0.0892375	0.276066	1.23324	0.00218066	0.0177444	1.67897	3.15144e-11	6.94957e-10	1.53779	2.19793e-09	1.62127e-08
Pask	late_up	0.850371	0.31618	0.861742	0.740901	0.0853127	0.400666	0.838084	0.290688	0.54759	1.09371	0.585134	0.766076	1.67868	0.00165332	0.00421171	1.80646	0.000131314	0.00036315
Mdm2	late_up	1.02145	0.689086	0.972033	0.998031	0.970928	0.990873	1.08804	0.12184	0.329817	1.22577	0.00062127	0.00708726	1.67726	1.66633e-13	7.26816e-12	1.64392	1.19918e-13	2.50037e-12
Hdgfrp3	late_up	1.04799	0.61839	0.962616	1.21255	0.047077	0.316722	1.15367	0.136031	0.35299	1.06243	0.546996	0.737534	1.676	1.04504e-06	6.38103e-06	1.83886	3.49885e-09	2.48416e-08
Fubp1	late_up	1.06052	0.374942	0.893414	1.22163	0.00391103	0.098988	1.15747	0.0321017	0.145364	1.14576	0.0571037	0.175558	1.67437	2.30734e-10	3.90503e-09	1.64762	1.2603e-10	1.24394e-09
Ucp2	late_up	1.06556	0.407019	0.909205	1.01194	0.880949	0.958509	1.33709	0.000298183	0.00578657	1.20169	0.0258224	0.103081	1.67309	1.16244e-08	1.20237e-07	1.96706	1.99719e-13	3.91647e-12
Peg3	late_up	0.962837	0.641206	0.966813	1.0327	0.698048	0.881307	1.04037	0.633005	0.818347	1.11276	0.22307	0.432012	1.67233	1.10711e-07	8.79759e-07	1.67513	3.11977e-08	1.81008e-07
Adamts9	late_up	1.25153	0.0156476	0.379502	1.02766	0.771717	0.915875	1.09282	0.342459	0.598459	1.14065	0.181209	0.377236	1.67141	1.19162e-06	7.15457e-06	1.63814	9.51756e-07	4.07346e-06
Tbcb	late_up	1.00216	0.970606	0.997716	0.970694	0.623759	0.842237	1.12998	0.0417319	0.17055	1.25956	0.000336789	0.00449456	1.6686	2.67098e-12	7.7556e-11	1.70507	6.71499e-14	1.48632e-12
Chchd6	late_up	0.901172	0.455851	0.92796	0.879863	0.380176	0.699116	1.05037	0.723085	0.873644	1.30397	0.0587035	0.178946	1.66853	0.000374294	0.00114344	1.98729	6.02463e-07	2.68857e-06
Tspo	late_up	1.04209	0.751394	0.981282	1.0003	0.998241	0.999011	1.41079	0.00860018	0.061765	1.39043	0.0157126	0.0738274	1.66792	0.000258829	0.00083173	2.74387	3.0268e-12	4.3569e-11
Morn4	late_up	0.943861	0.545043	0.95158	0.906593	0.327876	0.662453	1.10881	0.280156	0.537091	1.28644	0.0113412	0.0581727	1.66759	1.02616e-06	6.29166e-06	1.75483	2.08942e-08	1.25577e-07
Ptgfr	late_up	1.06447	0.623287	0.964319	1.09036	0.512024	0.784332	1.30561	0.0373232	0.159282	1.1818	0.21301	0.419653	1.66671	0.000159521	0.000543108	2.29294	6.66219e-10	5.59379e-09
Zc2hc1a	late_up	1.03793	0.652056	0.968466	1.13877	0.128131	0.458151	1.16024	0.0776181	0.252841	1.10719	0.245718	0.458437	1.66457	6.77008e-08	5.74537e-07	1.51301	2.23377e-06	8.84858e-06
Ankrd32	late_up	1.06158	0.606652	0.959386	1.24541	0.0658803	0.363985	1.12636	0.31413	0.571514	1.06542	0.60948	0.784259	1.66007	7.21868e-05	0.000268809	1.7367	6.4798e-06	2.33525e-05
Zfp367	late_up	0.95239	0.650119	0.968466	1.12576	0.279996	0.619872	1.11698	0.306614	0.564942	1.12322	0.303594	0.524438	1.65994	1.60826e-05	7.16233e-05	2.14111	1.34545e-10	1.31277e-09
Arfgap3	late_up	0.99551	0.937756	0.996114	1.03272	0.587646	0.824875	1.13885	0.0279764	0.132991	1.2498	0.000419795	0.00536109	1.65909	2.15169e-12	6.56237e-11	1.72851	1.12206e-14	2.97146e-13
Gng10	late_up	1.11878	0.143546	0.722623	1.05356	0.510615	0.783625	1.06942	0.391849	0.639375	1.13507	0.122653	0.291381	1.6546	1.95097e-08	1.89371e-07	1.67621	1.98526e-09	1.48589e-08
LOC498265	late_up	0.973439	0.814434	0.985941	1.01776	0.881909	0.95872	1.17077	0.170375	0.402175	1.21607	0.0979126	0.250083	1.65398	3.78408e-05	0.000151978	1.80901	3.93294e-07	1.82552e-06
Rgl3	late_up	1.05481	0.627132	0.965277	1.07142	0.545478	0.802297	1.06354	0.584259	0.785723	1.2345	0.0696207	0.20068	1.65352	2.56382e-05	0.000108131	1.51463	0.000189545	0.000505681
Mvp	late_up	0.996232	0.958054	0.997494	1.01796	0.808601	0.929128	1.19202	0.0181867	0.101681	1.3213	0.000495568	0.00595686	1.65339	6.36819e-09	7.06756e-08	1.94382	1.16438e-13	2.44499e-12
Rab8b	late_up	1.03138	0.648434	0.968466	1.13737	0.0664189	0.364207	1.13332	0.0710198	0.239757	1.16237	0.0378596	0.13285	1.65314	5.13359e-10	7.9823e-09	1.42021	1.50789e-06	6.17098e-06
Pi4k2b	late_up	1.1605	0.0711895	0.613086	1.1782	0.0560824	0.339817	1.3306	0.000793325	0.0119332	1.17541	0.0676225	0.196216	1.6524	8.2981e-08	6.88452e-07	1.99672	3.04557e-13	5.62264e-12
Ttc9	late_up	0.726453	0.000891951	0.0979825	0.790171	0.0151937	0.196948	0.991562	0.925911	0.970974	1.14113	0.161623	0.351126	1.65118	6.18305e-07	4.00413e-06	1.59437	8.80085e-07	3.79409e-06
Macf1	late_up	1.03314	0.506692	0.945367	1.03835	0.451219	0.746203	1.09088	0.085784	0.269315	1.13694	0.0172819	0.0785567	1.64991	3.69501e-14	2.0109e-12	1.78219	1.20578e-17	7.90353e-16
Klhl41	late_up	1.07191	0.118374	0.696275	1.12272	0.0116571	0.175507	1.17372	0.000663572	0.0107224	1.29165	9.16115e-07	4.45442e-05	1.64859	4.82799e-16	4.73382e-14	1.77431	1.16402e-19	1.53444e-17
Azin1	late_up	1.14251	0.0568082	0.581387	1.17593	0.0237216	0.24231	1.17641	0.0235771	0.120051	1.17288	0.0344071	0.124681	1.64606	3.89159e-09	4.59858e-08	1.63229	1.6305e-09	1.24641e-08
Rap1a	late_up	0.984599	0.856543	0.987682	1.10227	0.268562	0.610575	1.03303	0.710651	0.864583	1.08438	0.381015	0.601273	1.64453	8.29674e-07	5.19433e-06	1.48019	2.82782e-05	8.9997e-05
Cep295nl	late_up	1.06169	0.632911	0.965963	1.09133	0.499793	0.776023	1.15145	0.266862	0.522013	1.02683	0.844848	0.924941	1.64049	0.000235243	0.000765684	1.91833	5.46067e-07	2.46052e-06
Hipk2	late_up	1.06839	0.138346	0.719748	1.07897	0.0948267	0.416219	1.11091	0.0224672	0.116398	1.23054	4.40246e-05	0.000929373	1.63711	9.81019e-16	8.55795e-14	1.57887	3.28468e-15	1.0066e-13
Txn1	late_up	1.01167	0.864133	0.989428	1.05274	0.46242	0.753404	1.03855	0.584063	0.785548	1.28344	0.000683768	0.00756032	1.63506	9.78608e-10	1.39211e-08	1.56984	2.47442e-09	1.80434e-08
Bgn	late_up	1.0149	0.840718	0.986772	0.990034	0.893924	0.964122	1.1609	0.0500624	0.19147	1.14147	0.0975711	0.249425	1.63367	3.09175e-08	2.84125e-07	1.99711	1.26291e-13	2.60577e-12
Lamc2	late_up	1.27228	0.0683224	0.607127	1.04069	0.77687	0.919013	0.964787	0.798257	0.915203	1.40986	0.0136137	0.0662838	1.63074	0.000605662	0.00174236	1.97997	6.85598e-07	3.02489e-06
Tspan14	late_up	1.00369	0.94023	0.9963	0.965226	0.488628	0.769921	1.04901	0.339303	0.595399	1.2457	5.41661e-05	0.00109762	1.62924	1.62374e-14	9.73202e-13	1.43972	1.17075e-10	1.16525e-09
Arpp19	late_up	1.02889	0.665303	0.970805	1.06024	0.38849	0.705239	1.04673	0.49675	0.72392	1.17292	0.0248615	0.100531	1.62731	8.52622e-10	1.2351e-08	1.48553	6.30238e-08	3.42988e-07
Aox1	late_up	1.03508	0.62698	0.965277	1.07453	0.325642	0.66023	1.30827	0.000306547	0.00588491	1.30373	0.00063953	0.00719866	1.62539	7.16692e-09	7.82949e-08	2.22409	4.71089e-18	3.67697e-16
Iffo1	late_up	0.938409	0.331608	0.870608	0.993696	0.924744	0.974349	1.21148	0.00443149	0.0390121	1.24428	0.00209663	0.017226	1.62484	6.68646e-10	1.00035e-08	1.77129	3.73399e-13	6.71214e-12
Usp28	late_up	1.04594	0.185906	0.773382	1.09123	0.0130873	0.182453	1.1188	0.00165996	0.019766	1.25722	2.04373e-08	2.03755e-06	1.62096	5.77644e-21	3.11508e-18	1.70376	2.81711e-24	1.67111e-21
Srgap2	late_up	0.95498	0.508648	0.945367	1.00016	0.998248	0.999011	1.06439	0.377849	0.62779	1.13109	0.0987338	0.251279	1.6192	5.97673e-09	6.70207e-08	1.60351	2.43229e-09	1.7758e-08
Ttc8	late_up	0.975564	0.821255	0.985941	0.969462	0.784908	0.921106	0.961338	0.724576	0.874593	0.836267	0.13973	0.318392	1.61663	3.67113e-05	0.000148194	1.61085	1.46521e-05	4.93701e-05
Msn	late_up	1.10938	0.0434932	0.535779	1.06633	0.218856	0.563234	1.0771	0.154003	0.379852	1.15643	0.00903674	0.0493836	1.61515	3.83543e-13	1.49192e-11	1.71891	3.39229e-16	1.383e-14
Rasa3	late_up	1.04409	0.483963	0.939731	1.03674	0.570427	0.817019	1.25648	0.00042129	0.00744886	1.27769	0.000308653	0.00419937	1.6142	1.76194e-10	3.06056e-09	1.72022	2.9233e-13	5.46173e-12
Akap6	late_up	1.02854	0.562364	0.953367	1.04178	0.407919	0.718419	1.06745	0.190469	0.429688	1.18276	0.00196064	0.0164855	1.61135	1.60641e-13	7.08148e-12	1.57014	2.23896e-13	4.29822e-12
RT1-CE14	late_up	1.09342	0.412096	0.912584	0.940872	0.596081	0.829355	1.08037	0.487717	0.717366	1.22617	0.0775691	0.215321	1.60881	6.82245e-05	0.000255901	1.61978	1.93192e-05	6.35088e-05
Flrt2	late_up	1.0194	0.771813	0.982821	1.07996	0.258775	0.603836	1.14507	0.0469323	0.183643	1.06443	0.379959	0.600107	1.6077	2.89088e-09	3.56152e-08	1.82958	1.45765e-13	2.94108e-12
Frmd3	late_up	1.07368	0.659588	0.970234	1.24339	0.189971	0.534333	1.19591	0.275144	0.531634	1.09791	0.585119	0.766076	1.6073	0.00522348	0.0115103	2.54967	1.73082e-08	1.05793e-07
Plp2	late_up	1.05092	0.294139	0.852329	1.05323	0.286264	0.6253	1.23158	4.0822e-05	0.0013917	1.30404	1.15434e-06	5.34965e-05	1.60682	2.62728e-14	1.48429e-12	1.77243	5.80614e-19	6.04246e-17
Ccdc104	late_up	1.04703	0.648699	0.968466	1.13229	0.231035	0.576688	1.05786	0.584899	0.78596	1.11933	0.296193	0.516694	1.60515	2.82372e-05	0.000117877	1.52897	6.84412e-05	0.000200639
Herc4	late_up	1.05976	0.295628	0.853699	1.11525	0.0568977	0.342657	1.1104	0.06617	0.229075	1.20181	0.00261073	0.0202178	1.60502	1.32756e-11	3.25775e-10	1.55503	2.54201e-11	3.00683e-10
Lmna	late_up	1.1199	0.139271	0.720253	1.09276	0.254399	0.599453	1.27079	0.0027986	0.0285001	1.32312	0.000999445	0.0100109	1.60374	1.74751e-07	1.30887e-06	1.85451	2.41044e-11	2.86836e-10
Lpcat4	late_up	1.00493	0.960896	0.997494	0.944278	0.587437	0.824823	1.04262	0.683689	0.84845	1.14784	0.191908	0.391606	1.60304	1.73634e-05	7.6751e-05	1.61232	3.97848e-06	1.50273e-05
LOC498675	late_up	0.983412	0.92301	0.993972	1.02807	0.876368	0.957211	0.983661	0.926271	0.971042	1.08875	0.640042	0.806185	1.60298	0.00805373	0.0167542	1.80921	0.000444315	0.00109843
Zc3h12a	late_up	1.15814	0.0378191	0.520208	1.10461	0.171079	0.5131	1.15883	0.0410668	0.169055	1.35604	8.77947e-05	0.00157579	1.60027	1.33303e-08	1.36103e-07	1.72788	2.13767e-11	2.57475e-10
Lama1	late_up	0.843709	0.195966	0.781677	0.894579	0.411036	0.720101	1.06527	0.624154	0.81168	1.11828	0.403662	0.621632	1.59859	0.000469758	0.00139352	1.68178	4.1375e-05	0.000127235
Pgrmc2	late_up	1.02688	0.629578	0.965277	0.991745	0.88296	0.958829	1.11873	0.0479627	0.186232	1.18878	0.00429981	0.0291954	1.59855	1.54668e-11	3.74486e-10	1.61625	1.16746e-12	1.88445e-11
Cdk14	late_up	1.03113	0.663125	0.970805	1.04735	0.523645	0.789518	1.12614	0.0990791	0.292839	1.06968	0.371552	0.591466	1.59734	1.66318e-08	1.65676e-07	1.91938	3.53178e-14	8.26451e-13
Phtf1	late_up	1.09696	0.181338	0.768034	1.11198	0.13845	0.471148	1.07911	0.28212	0.538894	1.1877	0.0203132	0.0879227	1.59527	8.65295e-09	9.22359e-08	1.57151	4.27081e-09	2.97877e-08
Cst3	late_up	0.935365	0.236287	0.817534	0.977193	0.686537	0.87478	1.04161	0.478788	0.710842	1.0829	0.191297	0.390897	1.59162	7.99159e-11	1.54166e-09	1.68063	3.42451e-13	6.22181e-12
Zbtb25	late_up	0.903244	0.210902	0.795592	1.0153	0.854124	0.947863	1.11631	0.177073	0.411856	1.20046	0.0329747	0.121419	1.59095	4.19791e-07	2.84594e-06	1.68626	4.87996e-09	3.36604e-08
Nup93	late_up	0.953824	0.406072	0.908303	0.983917	0.781383	0.919854	1.05615	0.343249	0.59931	1.17761	0.00762461	0.0435487	1.58794	3.29941e-11	7.23552e-10	1.55224	2.89067e-11	3.3545e-10
Olfml2b	late_up	1.02011	0.823555	0.985941	0.98009	0.828008	0.938286	0.977949	0.807729	0.919219	1.01118	0.907739	0.958901	1.5874	4.74196e-06	2.4239e-05	1.65135	2.55089e-07	1.24032e-06
Dapk2	late_up	1.12002	0.0873924	0.64842	1.13548	0.0639514	0.360956	1.10265	0.148549	0.371195	1.37778	1.34946e-05	0.000383016	1.58691	3.85215e-09	4.56107e-08	1.78149	2.54442e-13	4.80684e-12
Med7	late_up	1.01371	0.882649	0.990049	1.18891	0.068413	0.368006	1.12427	0.21166	0.45941	1.15538	0.139541	0.318245	1.58452	7.30017e-06	3.54811e-05	1.67437	1.7524e-07	8.80377e-07
B9d2	late_up	0.981912	0.824405	0.985941	1.08038	0.359147	0.684212	1.12059	0.171459	0.403982	1.21653	0.0238373	0.0976459	1.58083	6.02342e-07	3.93079e-06	1.65361	1.17064e-08	7.45892e-08
Slc2a1	late_up	0.884406	0.17293	0.762821	0.924434	0.397269	0.712628	1.06106	0.508962	0.733364	1.08867	0.363964	0.584232	1.57949	3.42237e-06	1.82568e-05	1.64295	1.43867e-07	7.33807e-07
Cd63	late_up	1.06148	0.183617	0.770037	1.04526	0.332058	0.665912	1.23224	1.79927e-05	0.000790612	1.29657	7.54691e-07	3.81006e-05	1.57635	2.70919e-14	1.52331e-12	1.67614	1.58616e-17	9.85007e-16
Ano4	late_up	1.1501	0.363967	0.889039	0.934135	0.683291	0.873441	0.963189	0.817716	0.923677	0.895136	0.519395	0.717374	1.57458	0.0058907	0.0127415	1.63903	0.00143436	0.00315603
Slc35f5	late_up	1.02826	0.604189	0.958784	1.12122	0.0401016	0.296354	1.09416	0.102983	0.299127	1.21348	0.00114083	0.010995	1.57402	1.86607e-11	4.40141e-10	1.79089	1.21083e-16	5.87308e-15
Ets2	late_up	1.01559	0.809716	0.985941	0.954073	0.474561	0.759743	1.22196	0.00302604	0.0301436	1.24372	0.00223534	0.0180747	1.56921	7.62749e-09	8.26416e-08	1.88998	1.29293e-14	3.34191e-13
Slc50a1	late_up	0.949096	0.468086	0.933026	0.889352	0.123632	0.45236	1.02859	0.699095	0.856721	1.14677	0.0713243	0.203951	1.56829	4.92753e-08	4.34648e-07	1.33714	9.90189e-05	0.000280573
Avil	late_up	1.0435	0.766743	0.982757	0.824783	0.216493	0.56152	0.800853	0.151938	0.376245	1.12077	0.447617	0.660186	1.56781	0.00296017	0.00701828	1.67159	0.000309921	0.00078802
Tprkb	late_up	1.03052	0.729875	0.97929	1.05719	0.537877	0.797073	1.07246	0.43013	0.674188	1.10496	0.278641	0.497037	1.56648	3.69552e-06	1.95469e-05	1.32046	0.0018022	0.00388185
Ddx10	late_up	1.04461	0.586939	0.955358	1.10437	0.231309	0.57725	1.09594	0.263851	0.518095	1.09249	0.302282	0.523391	1.56272	1.08164e-06	6.57408e-06	1.46517	8.11371e-06	2.87518e-05
Zw10	late_up	0.930988	0.204757	0.792455	0.950521	0.37928	0.698614	1.04227	0.467884	0.702962	1.16258	0.0133939	0.065555	1.5626	1.14089e-10	2.0792e-09	1.60508	2.64107e-12	3.85407e-11
Fam76a	late_up	1.03471	0.500266	0.942345	1.01327	0.799708	0.925024	1.16429	0.00401314	0.0364439	1.28386	1.42579e-05	0.000398953	1.56239	4.02473e-12	1.11045e-10	1.65467	4.91905e-15	1.44813e-13
Ndrg4	late_up	0.919252	0.471982	0.935045	1.02587	0.830774	0.939927	1.00672	0.954811	0.984077	1.02496	0.841306	0.922979	1.5624	0.000299404	0.000943964	2.04807	3.81031e-09	2.6876e-08
Dbnl	late_up	1.03726	0.55329	0.953367	1.00593	0.926398	0.974861	1.11842	0.0767131	0.251128	1.2108	0.00423863	0.0288841	1.5608	1.57629e-09	2.09889e-08	1.57758	1.26382e-10	1.24638e-09
Dhdds	late_up	1.00688	0.913929	0.992773	1.01154	0.861004	0.950454	1.16186	0.0212345	0.112517	1.25857	0.000869164	0.00903747	1.55784	3.69015e-09	4.378e-08	1.70596	1.03008e-12	1.68563e-11
Faap20	late_up	0.902084	0.345986	0.880445	0.798894	0.0582712	0.347621	0.987817	0.911383	0.96464	1.21602	0.0811377	0.220834	1.55705	0.000119077	0.000419707	1.58098	2.55887e-05	8.2094e-05
Lgals8	late_up	1.03793	0.57142	0.953367	1.0743	0.287831	0.627704	1.04378	0.523089	0.743047	1.16176	0.0361557	0.128993	1.55704	2.05654e-08	1.97388e-07	1.34103	3.77316e-05	0.000117277
Tmsb10	late_up	1.02195	0.705373	0.975668	1.04095	0.494354	0.772729	1.2046	0.00210705	0.0235386	1.18832	0.00640219	0.0386346	1.55432	5.40159e-10	8.29035e-09	1.7412	3.25546e-14	7.67847e-13
Ttc21b	late_up	1.04536	0.546642	0.951738	1.04059	0.601547	0.831693	1.02757	0.718307	0.870301	1.23945	0.00627579	0.0381044	1.55196	1.80206e-07	1.34718e-06	1.68058	2.80047e-10	2.54206e-09
Tmprss5	late_up	0.738945	0.0428796	0.535779	0.787836	0.122901	0.451642	0.871279	0.350217	0.604993	1.00626	0.966436	0.985547	1.55144	0.00257708	0.00621686	1.92749	2.62575e-06	1.0288e-05
Trafd1	late_up	1.04324	0.346308	0.88054	1.12278	0.0134637	0.18509	1.1887	0.000284819	0.00556221	1.248	1.40907e-05	0.000396323	1.55132	7.55963e-14	3.66071e-12	1.67849	5.95997e-18	4.39187e-16
Maged1	late_up	1.02805	0.634785	0.965963	0.969598	0.605815	0.834481	1.04674	0.442389	0.683576	1.22287	0.00178665	0.0153935	1.55129	7.8316e-10	1.14567e-08	1.66791	8.47203e-13	1.40773e-11
Tnfrsf26	late_up	1.0684	0.347055	0.880929	1.01987	0.788574	0.922449	1.02767	0.705621	0.86151	1.22977	0.00624454	0.0379535	1.5494	7.66938e-08	6.42581e-07	1.48678	2.02648e-07	1.00343e-06
Arhgef2	late_up	1.01706	0.81341	0.985941	0.992439	0.917704	0.973191	1.0722	0.341166	0.597078	1.13306	0.106748	0.26556	1.54935	2.13346e-07	1.56824e-06	1.67381	7.52491e-10	6.21263e-09
Igsf10	late_up	1.0387	0.789015	0.983816	0.908458	0.521845	0.78867	1.17396	0.264227	0.518575	0.956384	0.771183	0.884152	1.54918	0.00398071	0.00908039	2.0555	1.13955e-06	4.7942e-06
Snx7	late_up	1.05698	0.375743	0.894142	1.05048	0.447849	0.742892	1.15221	0.0273844	0.131247	1.13046	0.0667939	0.194512	1.5485	3.61329e-09	4.31418e-08	1.621	2.28516e-11	2.73849e-10
Ccdc17	late_up	1.09298	0.27527	0.844702	1.07258	0.408894	0.71911	1.15071	0.0918945	0.280411	1.19567	0.0391179	0.136058	1.54669	1.95827e-06	1.11109e-05	1.74932	4.86004e-10	4.20259e-09
Snx24	late_up	1.09334	0.21703	0.799086	1.07549	0.331034	0.665434	1.19145	0.0183736	0.10234	1.22232	0.00969323	0.0520375	1.54633	1.67256e-07	1.25749e-06	1.66808	3.3404e-10	2.97526e-09
Lpin2	late_up	1.07748	0.215715	0.798196	1.10825	0.0992876	0.421862	1.09339	0.147292	0.369598	1.19404	0.00657648	0.0393062	1.54428	1.67837e-09	2.20756e-08	1.72686	7.22256e-14	1.59272e-12
Taf9	late_up	1.04411	0.503481	0.943701	1.06846	0.317361	0.653164	1.03104	0.64219	0.823759	1.11862	0.107233	0.266097	1.54392	1.7779e-08	1.75958e-07	1.36422	9.56837e-06	3.3447e-05
Ugcg	late_up	1.09447	0.138976	0.720253	1.12887	0.0536179	0.333049	1.07776	0.227878	0.477632	1.19526	0.00727621	0.0420892	1.54212	3.67307e-09	4.36646e-08	1.44596	6.84303e-08	3.69362e-07
Ogn	late_up	0.95852	0.735041	0.979677	0.969006	0.805167	0.928534	1.03004	0.81676	0.922948	0.842366	0.203901	0.40856	1.53771	0.00205328	0.0051091	1.65059	0.00021522	0.000566912
Nav2	late_up	1.04793	0.439712	0.919411	1.06288	0.324594	0.659991	1.11363	0.0842356	0.266751	1.2935	0.000170436	0.00262143	1.53642	5.60267e-09	6.33785e-08	1.6581	7.92066e-12	1.04065e-10
Cdv3	late_up	1.05691	0.316653	0.862166	1.00075	0.98944	0.99655	1.05012	0.385303	0.634366	1.22513	0.000947926	0.00964441	1.53637	3.27621e-10	5.32452e-09	1.4679	2.14313e-09	1.58913e-08
Snapc3	late_up	0.941478	0.495644	0.942345	1.0387	0.674697	0.86894	1.01021	0.909793	0.964161	1.07865	0.418925	0.634836	1.53621	1.3628e-05	6.18525e-05	1.32202	0.00214662	0.00455345
Cdh13	late_up	1.00033	0.993872	0.999686	0.989505	0.809509	0.929688	1.10031	0.03251	0.146555	1.18486	0.000471654	0.00576877	1.53545	8.40095e-14	4.0189e-12	1.67951	3.5432e-18	2.89907e-16
Zfp382	late_up	1.02588	0.777465	0.983792	1.11685	0.234505	0.581436	1.05527	0.558808	0.76934	1.11443	0.25524	0.468657	1.53505	1.60645e-05	7.1622e-05	1.38144	0.000446897	0.00110343
Ttc3	late_up	1.11716	0.134625	0.714629	1.08555	0.273971	0.614958	1.08178	0.29564	0.553365	1.15723	0.0676848	0.196336	1.53395	7.7445e-07	4.88468e-06	1.5562	1.28552e-07	6.60233e-07
Usp20	late_up	0.998003	0.976544	0.99844	1.0314	0.657921	0.861426	1.1712	0.0239639	0.121256	1.29988	0.000476235	0.00580683	1.53389	8.29437e-08	6.88452e-07	1.73973	7.39476e-12	9.76965e-11
Mib1	late_up	1.04963	0.307561	0.856603	1.08194	0.10652	0.431757	1.15655	0.00342058	0.0326745	1.15725	0.00511685	0.0329863	1.53373	2.23792e-12	6.75591e-11	1.7239	1.45072e-17	9.20392e-16
Ift57	late_up	1.00229	0.970399	0.997716	1.09388	0.158247	0.498259	1.09437	0.151156	0.375171	1.08632	0.207103	0.413021	1.53111	4.79781e-09	5.52075e-08	1.39149	7.06446e-07	3.10648e-06
Kntc1	late_up	1.01735	0.893658	0.991517	0.931877	0.603601	0.832621	1.03966	0.767299	0.896959	1.33938	0.0272254	0.10699	1.53101	0.00170594	0.00433204	2.08156	3.21822e-08	1.85795e-07
Efhd2	late_up	1.00719	0.925031	0.993972	1.02943	0.711855	0.888856	1.21864	0.0114459	0.0753275	1.15071	0.0846893	0.227371	1.53007	1.02517e-06	6.28884e-06	1.66243	2.57809e-09	1.86844e-08
Fzd3	late_up	0.924837	0.399101	0.905998	0.993355	0.944142	0.980506	0.953122	0.611902	0.804834	1.01744	0.859107	0.932521	1.52594	2.511e-05	0.000106406	1.55203	3.66807e-06	1.39258e-05
Fam13a	late_up	1.0996	0.0696912	0.607929	1.13213	0.0218848	0.234334	1.22393	0.000241669	0.00496048	1.28576	1.83284e-05	0.000473744	1.52562	5.4978e-11	1.12847e-09	1.84447	1.40801e-18	1.28497e-16
Npat	late_up	0.994536	0.951947	0.996939	1.04733	0.619755	0.840126	1.11147	0.254549	0.508413	1.02154	0.826977	0.9159	1.52402	4.0104e-05	0.000160125	1.43726	0.000172139	0.00046436
Cstb	late_up	1.01159	0.8376	0.986425	0.99846	0.978843	0.992444	1.00804	0.889247	0.955341	1.11777	0.0656239	0.192761	1.52388	6.27622e-10	9.44361e-09	1.25939	0.00011283	0.000316009
Unc13b	late_up	0.877829	0.0651118	0.602441	0.898989	0.143956	0.479072	0.972409	0.692046	0.853653	1.06888	0.363155	0.583488	1.52388	1.09793e-07	8.74221e-07	1.6005	9.84502e-10	7.97823e-09
Capn2	late_up	0.996487	0.927743	0.994003	1.03141	0.434843	0.735627	1.06741	0.103163	0.299199	1.20156	3.77446e-05	0.000824681	1.52333	2.69933e-15	2.1069e-13	1.43738	1.52231e-13	3.05079e-12
Bcap31	late_up	0.958258	0.436228	0.918347	0.995575	0.936734	0.978261	1.08417	0.149364	0.372471	1.16003	0.0131128	0.064525	1.52054	5.2287e-10	8.07726e-09	1.58573	4.46453e-12	6.19499e-11
Ankrd10	late_up	0.958502	0.491877	0.940239	0.989046	0.861739	0.950685	1.07036	0.278014	0.534637	1.19656	0.00731354	0.0421408	1.51964	1.10973e-08	1.1549e-07	1.58303	1.4458e-10	1.40153e-09
Ubxn4	late_up	1.01099	0.816295	0.985941	1.02117	0.662595	0.863064	1.04402	0.370475	0.621861	1.17127	0.00248983	0.0194979	1.5192	4.89971e-12	1.33632e-10	1.33584	6.5434e-08	3.54965e-07
Hsd11b1	late_up	0.975078	0.825331	0.985941	0.967724	0.780812	0.919825	1.04684	0.693135	0.853895	1.20655	0.122148	0.290659	1.51899	0.00080017	0.00222248	1.60479	7.53426e-05	0.000218602
Wdr47	late_up	1.05929	0.242256	0.824826	1.0486	0.348212	0.676246	1.09611	0.0692303	0.23547	1.18387	0.00180858	0.0155445	1.5189	1.29362e-11	3.19842e-10	1.55737	2.18324e-13	4.21855e-12
Cacnb1	late_up	0.884667	0.0277635	0.457481	0.91584	0.117773	0.444544	1.04825	0.401896	0.649074	1.15525	0.0169786	0.0777137	1.5167	1.02348e-09	1.44727e-08	1.46507	3.17453e-09	2.26883e-08
Bach1	late_up	1.03388	0.457615	0.92796	1.03708	0.428548	0.731342	1.1463	0.00362885	0.0341712	1.16658	0.0018836	0.016003	1.51517	7.47803e-13	2.65627e-11	1.59532	8.71746e-16	3.14358e-14
Pabpc1	late_up	0.994039	0.886467	0.990419	0.994196	0.891422	0.962785	1.05881	0.184179	0.420697	1.15612	0.00189874	0.016079	1.51477	9.60934e-14	4.50614e-12	1.53382	4.43454e-15	1.31858e-13
Cyb5r3	late_up	0.979804	0.687844	0.972033	1.04507	0.395838	0.71101	1.12607	0.0244411	0.122925	1.17616	0.00392819	0.0271586	1.5122	9.50351e-11	1.78401e-09	1.48583	8.18755e-11	8.46828e-10
Mdm4	late_up	1.01305	0.820011	0.985941	1.08045	0.186587	0.531365	1.10875	0.0786759	0.255031	1.15631	0.0197387	0.0863178	1.5122	2.72461e-09	3.3848e-08	1.47459	3.97726e-09	2.79374e-08
Tmem47	late_up	0.976538	0.845465	0.987538	1.13838	0.298525	0.638556	1.01754	0.888609	0.955215	0.944854	0.665024	0.82366	1.51217	0.00207806	0.00516425	1.56725	0.000491354	0.00120269
Ddr1	late_up	1.02176	0.746919	0.980744	1.01961	0.77708	0.919014	1.14968	0.0421433	0.171604	1.24678	0.00257681	0.020022	1.5107	1.37437e-07	1.05743e-06	1.7679	1.54436e-12	2.38882e-11
Tuba1c	late_up	1.08078	0.314482	0.8604	1.03577	0.660544	0.862028	1.07567	0.35546	0.609859	1.16442	0.0660275	0.193324	1.5095	2.66582e-06	1.45079e-05	1.58431	5.52628e-08	3.04806e-07
Dync2h1	late_up	1.01941	0.812747	0.985941	1.10771	0.220683	0.565239	1.14665	0.0989637	0.292575	1.05164	0.562374	0.748991	1.50721	8.19789e-06	3.92177e-05	1.70881	4.5753e-09	3.17621e-08
Tmem67	late_up	1.10007	0.166183	0.75656	1.17097	0.0274988	0.256042	1.1291	0.0849611	0.267866	1.06737	0.375113	0.594966	1.507	2.18663e-07	1.60137e-06	1.48391	1.27013e-07	6.53743e-07
Plek	late_up	1.1583	0.230177	0.81059	1.03418	0.793536	0.923653	1.18972	0.163455	0.392954	1.14144	0.309419	0.530721	1.50601	0.00179563	0.0045307	1.81502	2.25499e-06	8.92368e-06
Eya4	late_up	0.873191	0.149859	0.735288	0.983671	0.863034	0.951318	1.03784	0.695802	0.855263	0.957649	0.665821	0.823874	1.50465	0.000100935	0.000361561	1.50413	4.82726e-05	0.000146435
Sfmbt1	late_up	1.07209	0.0834009	0.640142	1.0891	0.0397945	0.296354	1.1843	7.42311e-05	0.00215852	1.20674	3.05451e-05	0.000692639	1.50233	1.3255e-14	8.36476e-13	1.70488	3.14964e-21	7.47348e-19
MGC114427	late_up	0.649842	0.158557	0.745957	1.24812	0.44315	0.740668	0.977648	0.938749	0.97726	0.994919	0.986671	0.99398	1.46136	0.19359	0.259344	3.17664	1.71012e-05	5.67997e-05
Cdh20	late_up	1.10355	0.735452	0.979677	0.771044	0.413472	0.721036	0.999472	0.998605	0.999971	1.05025	0.876234	0.942317	1.63869	0.10462	0.153615	2.87257	0.00014595	0.000400174
Ptgs2	late_up	1.31747	0.174711	0.763734	1.13224	0.564287	0.813389	1.28778	0.227241	0.47725	1.08804	0.704617	0.847601	1.52065	0.0547538	0.0879767	2.47266	8.73034e-06	3.07167e-05
LOC691995	late_up	1.10418	0.523984	0.949371	1.05971	0.722127	0.893638	1.25588	0.147317	0.369598	1.327	0.0817071	0.221825	1.44233	0.0277217	0.0489238	2.35352	7.16132e-08	3.85315e-07
Dcx	late_up	0.90331	0.550314	0.953171	1.0289	0.869613	0.954225	0.924404	0.652036	0.829839	0.879185	0.478237	0.687046	1.3977	0.0542929	0.0873161	2.26884	7.80974e-07	3.39644e-06
Pkmyt1	late_up	1.39826	0.107181	0.679874	1.13162	0.574655	0.818846	1.04065	0.856889	0.939743	0.955995	0.847355	0.926257	1.47768	0.0834642	0.126578	2.26212	0.000109857	0.000308266
Ctgf	late_up	1.53315	0.00118305	0.107362	1.36154	0.019535	0.222002	1.38552	0.0136605	0.084704	1.10704	0.457159	0.669266	1.47108	0.00580492	0.0125973	2.16616	8.35399e-08	4.44647e-07
Enc1	late_up	1.20509	0.134516	0.714619	1.02068	0.873954	0.955953	1.1837	0.184879	0.421755	0.933032	0.609735	0.784503	1.45972	0.00540178	0.0118372	2.14595	2.7809e-08	1.63007e-07
LOC362863	late_up	1.02303	0.841577	0.986772	0.940561	0.612147	0.837273	1.18605	0.136416	0.353743	1.29101	0.0308102	0.115965	1.453	0.00217845	0.00537762	2.07964	1.14927e-09	9.19412e-09
Rrm2	late_up	1.07409	0.611669	0.96065	0.90626	0.514769	0.785533	0.924869	0.597803	0.79457	0.996374	0.980944	0.991558	1.14132	0.390865	0.470837	2.0333	7.58826e-07	3.30982e-06
Mab21l3	late_up	1.07181	0.785475	0.983792	1.12189	0.660979	0.862216	0.898724	0.691781	0.853548	0.917492	0.758752	0.876176	1.30053	0.336237	0.414368	2.0161	0.00420487	0.00834475
Kcnf1	late_up	0.666052	0.241625	0.824826	0.603208	0.172709	0.514055	0.540742	0.0972431	0.289183	0.741863	0.416659	0.632898	1.15004	0.682797	0.74332	2.01079	0.0237474	0.0393766
Ltbp2	late_up	1.05328	0.742692	0.980744	0.902338	0.543255	0.801029	1.13814	0.420546	0.66578	1.07831	0.656317	0.818086	1.20985	0.263029	0.336269	2.00299	1.52461e-05	5.11392e-05
Fam111a	late_up	1.06521	0.785142	0.983792	1.34963	0.202886	0.54896	0.76317	0.286863	0.543492	1.00253	0.991879	0.996161	1.67828	0.0293839	0.0514476	1.98577	0.0021836	0.00462446
Lrrn1	late_up	0.837292	0.283286	0.845941	0.87828	0.447676	0.742892	0.812536	0.224675	0.474634	0.898725	0.539215	0.732376	1.12616	0.493548	0.572156	1.98298	2.11157e-05	6.888e-05
Sema4f	late_up	0.814327	0.12711	0.703282	0.851601	0.248956	0.593351	0.923752	0.555275	0.766288	1.20578	0.166426	0.358149	1.21213	0.164114	0.225458	1.98041	2.01494e-07	9.98551e-07
Slc25a37	late_up	1.03736	0.648372	0.968466	1.08443	0.329738	0.66368	1.0835	0.327875	0.58583	1.2279	0.0167477	0.0771331	1.29493	0.00341392	0.00795107	1.96127	3.8841e-13	6.92946e-12
Ccnb1	late_up	1.27502	0.0367682	0.513598	1.27974	0.0408417	0.297826	1.08036	0.522484	0.742799	1.3521	0.0142979	0.0686486	1.20533	0.144142	0.202188	1.93975	6.8427e-08	3.69362e-07
Mfap4	late_up	1.05877	0.395395	0.903634	0.984993	0.826883	0.937818	1.18159	0.0163288	0.0949566	1.18208	0.0217865	0.0923123	1.49729	2.7865e-07	1.98553e-06	1.92884	8.60972e-15	2.35902e-13
Cys1	late_up	1.15187	0.122888	0.700598	1.02317	0.811322	0.930234	1.10949	0.268234	0.523238	1.03124	0.756756	0.875575	1.17822	0.104208	0.153181	1.92159	1.65755e-10	1.58713e-09
Rgs10	late_up	1.09188	0.378599	0.895575	1.07891	0.463489	0.753473	1.26921	0.0189472	0.104748	1.18611	0.105965	0.26439	1.33321	0.00813689	0.0169035	1.91925	1.62229e-09	1.24093e-08
Fmo3	late_up	0.914526	0.365121	0.88924	0.948215	0.602479	0.832496	1.1708	0.107651	0.306056	0.817657	0.0657825	0.193084	1.08055	0.465365	0.544701	1.90062	1.08985e-09	8.75425e-09
Srpx2	late_up	1.04419	0.719625	0.978414	0.969325	0.80685	0.928932	1.08648	0.500037	0.726747	0.862014	0.269436	0.48556	1.43139	0.00540624	0.0118448	1.89458	2.95946e-07	1.41691e-06
Tnfrsf12a	late_up	1.11169	0.556532	0.953367	1.0458	0.811561	0.930234	0.920121	0.658013	0.832675	0.922634	0.684683	0.835413	1.34963	0.122375	0.175961	1.8844	0.000564817	0.00136227
Rhob	late_up	1.06933	0.358677	0.88764	0.999896	0.998882	0.999113	1.08526	0.272598	0.528275	1.03114	0.695004	0.841113	1.44641	1.09418e-05	5.09474e-05	1.87015	3.37471e-12	4.818e-11
Gdf10	late_up	0.85142	0.314524	0.8604	0.868902	0.399936	0.714862	1.11655	0.480979	0.712491	0.908703	0.575853	0.759524	1.30168	0.11113	0.161793	1.86015	5.6174e-05	0.000167576
Arrdc3	late_up	0.849244	0.0860538	0.644755	0.870541	0.15588	0.495023	1.02321	0.80876	0.919219	0.829119	0.067575	0.196161	1.44076	0.000388082	0.00118117	1.8569	3.45084e-09	2.45155e-08
Gpsm2	late_up	1.103	0.208113	0.794006	1.20865	0.0196887	0.223036	1.17291	0.0453897	0.179507	1.0733	0.396292	0.614602	1.49444	4.40485e-06	2.27115e-05	1.85662	3.34191e-12	4.77692e-11
Gas5	late_up	1.10355	0.294766	0.852329	1.15733	0.132872	0.463887	1.129	0.206692	0.453092	1.26276	0.0199508	0.0868928	1.48743	0.000136247	0.000472228	1.84311	3.51241e-09	2.4923e-08
Nox1	late_up	0.889053	0.591504	0.956802	1.01562	0.944845	0.980807	0.567725	0.0254783	0.126087	0.674016	0.118544	0.285569	1.15424	0.536651	0.614025	1.83966	0.00332329	0.00675653
Fam46a	late_up	1.06775	0.442184	0.920041	0.986752	0.881038	0.958517	1.1768	0.0613441	0.218031	0.883285	0.187009	0.385454	1.29361	0.00587511	0.0127194	1.80804	4.68889e-10	4.07538e-09
Mtfr2	late_up	1.04023	0.793182	0.983816	1.09239	0.56975	0.817019	0.884739	0.441401	0.682489	1.08122	0.623028	0.794028	1.34421	0.0637415	0.100723	1.79781	8.72455e-05	0.000249477
Pla2g4a	late_up	1.17335	0.0934653	0.65657	1.12312	0.243297	0.588545	1.22228	0.0395148	0.165305	1.12363	0.251685	0.465357	1.4801	0.000179628	0.000602779	1.7939	1.42279e-08	8.87954e-08
Fads3	late_up	1.23538	0.0300259	0.472449	1.1719	0.116178	0.443704	0.985298	0.883453	0.952325	1.11985	0.278144	0.496524	1.44524	0.000596739	0.00172005	1.79108	3.13206e-08	1.81413e-07
Wee1	late_up	1.30898	0.000456237	0.0727142	1.18943	0.0253105	0.247962	1.10193	0.203623	0.449144	1.05566	0.499265	0.702726	1.14289	0.101733	0.150026	1.78517	2.84774e-11	3.32209e-10
Id3	late_up	1.0808	0.486876	0.939731	1.02024	0.862604	0.950954	0.940283	0.594163	0.792485	1.09765	0.437267	0.651726	1.29256	0.0344279	0.0589993	1.77832	1.48048e-06	6.07556e-06
Herpud1	late_up	1.04566	0.425173	0.917716	1.03154	0.585063	0.823468	1.09508	0.114533	0.317703	1.17329	0.00954774	0.0514883	1.4395	5.68715e-08	4.9358e-07	1.76269	7.15542e-15	2.01644e-13
Cacnb4	late_up	0.880618	0.304057	0.854729	0.94118	0.634213	0.848074	0.991594	0.945506	0.979779	0.829939	0.164442	0.355174	1.40436	0.00841296	0.0173918	1.76113	4.03404e-06	1.52081e-05
Fuca1	late_up	1.02079	0.752379	0.981282	0.931209	0.299347	0.639095	1.19095	0.00922973	0.0648706	1.17028	0.0246707	0.0999634	1.47176	2.80446e-07	1.99473e-06	1.74844	4.35562e-13	7.70121e-12
Mphosph8	late_up	0.953419	0.766708	0.982757	1.21258	0.238172	0.585091	1.01558	0.924578	0.970569	0.909888	0.585822	0.766283	1.49742	0.0189833	0.0351081	1.74629	0.000743671	0.00174607
Sil1	late_up	0.978546	0.749173	0.981115	0.960786	0.570038	0.817019	1.08592	0.231072	0.481124	1.15303	0.0484677	0.156981	1.43743	2.38087e-06	1.31374e-05	1.74537	1.74022e-12	2.65032e-11
Slc9b2	late_up	0.872805	0.416346	0.912914	0.748256	0.108017	0.432715	0.985757	0.932677	0.974328	0.913941	0.618694	0.791142	1.35045	0.0831531	0.126187	1.73996	0.000579957	0.00139481
Lrrc14	late_up	1.11613	0.0999699	0.668484	1.10014	0.169003	0.510964	1.17364	0.0196286	0.107315	1.29747	0.000342075	0.00454465	1.4963	1.61555e-07	1.22213e-06	1.73408	1.31597e-12	2.09006e-11
Tdrp	late_up	1.20713	0.106464	0.679874	1.25323	0.0613337	0.355123	1.14207	0.267404	0.522735	1.02514	0.845554	0.925259	1.46223	0.00289935	0.0068989	1.72531	5.86032e-06	2.13076e-05
Tnip2	late_up	1.08033	0.36281	0.888501	1.06834	0.455624	0.748578	1.08449	0.351118	0.605826	1.21744	0.02967	0.113181	1.3663	0.000833565	0.00230523	1.72056	4.31861e-09	3.01034e-08
Rad51	late_up	1.00252	0.985149	0.998533	0.969894	0.827619	0.938192	1.07116	0.615087	0.807055	1.06988	0.637212	0.804071	1.30362	0.0655849	0.103054	1.71173	6.44308e-05	0.000190056
Smoc2	late_up	1.04985	0.353645	0.886176	1.03221	0.554289	0.807857	1.18253	0.00231629	0.0249369	1.17549	0.00502918	0.0325314	1.46815	1.91206e-09	2.4792e-08	1.70982	2.17704e-15	6.99956e-14
Mt3	late_up	0.765839	0.157704	0.745772	0.786253	0.220368	0.565022	0.997438	0.98884	0.996744	0.8541	0.431209	0.64635	1.15526	0.455076	0.535458	1.70466	0.00222397	0.00469738
Ccl11	late_up	1.19859	0.270839	0.8421	1.08829	0.632024	0.846886	0.955603	0.796847	0.914539	1.07078	0.706277	0.848479	1.10841	0.579569	0.65355	1.70327	0.00141317	0.00311401
Wdhd1	late_up	0.998513	0.986576	0.998829	1.03004	0.746075	0.902287	1.08053	0.387622	0.635624	1.1837	0.0684536	0.198081	1.39104	0.000589162	0.00170151	1.70215	1.53019e-08	9.48001e-08
Zfp90	late_up	1.07897	0.455699	0.92796	0.942686	0.585827	0.824076	1.07047	0.515765	0.738487	1.12833	0.263042	0.477907	1.41233	0.00178597	0.00451208	1.70187	5.52818e-07	2.48716e-06
Sh3pxd2a	late_up	1.02997	0.546035	0.95158	1.02836	0.575687	0.819028	1.15682	0.00447869	0.0391919	1.30906	2.21542e-06	9.15811e-05	1.44105	1.19015e-09	1.64185e-08	1.70174	2.10529e-16	9.31985e-15
Mcm3	late_up	1.01413	0.895657	0.991653	0.873992	0.246017	0.59159	1.14972	0.196895	0.438349	1.01607	0.888976	0.948784	1.23414	0.0682077	0.106476	1.69922	1.53429e-06	6.27036e-06
Net1	late_up	0.967525	0.605127	0.958784	1.00748	0.908641	0.970308	1.09547	0.165468	0.396108	1.15475	0.0396315	0.137442	1.45044	8.12514e-07	5.09496e-06	1.69203	1.9196e-11	2.32864e-10
Mks1	late_up	0.975446	0.768659	0.982757	0.95058	0.568275	0.815829	1.09081	0.310584	0.568374	1.2834	0.00502651	0.0325314	1.40758	0.000210267	0.000692755	1.69177	7.0047e-09	4.69778e-08
Npr3	late_up	0.86381	0.319244	0.865123	0.695573	0.0253222	0.247962	0.679383	0.0152543	0.0909224	0.745628	0.0737898	0.208836	1.21466	0.204786	0.271644	1.68717	0.000267183	0.000691354
Tbcel	late_up	0.914041	0.300305	0.853699	0.954626	0.603412	0.832621	1.06224	0.485239	0.715585	1.1409	0.142632	0.322751	1.42225	0.000156049	0.00053338	1.68018	1.37418e-08	8.61243e-08
Slc2a9	late_up	1.11859	0.0729039	0.620387	1.00948	0.885009	0.95967	1.2544	0.000481066	0.00831978	1.24493	0.00113787	0.0109932	1.37201	7.46311e-06	3.60955e-05	1.67966	9.66826e-13	1.59533e-11
Cers5	late_up	1.10754	0.023147	0.431531	1.12986	0.00868931	0.152112	1.20608	7.6643e-05	0.00219636	1.27144	2.24725e-06	9.19359e-05	1.46188	1.01694e-11	2.57294e-10	1.67953	1.99693e-18	1.78133e-16
Plekhh1	late_up	1.04883	0.6455	0.967439	0.95137	0.650949	0.858436	1.07251	0.508447	0.733222	1.06066	0.59429	0.772336	1.47669	0.000543636	0.00158158	1.67772	1.64863e-06	6.69383e-06
Kcnk13	late_up	1.0341	0.855699	0.987567	0.803181	0.278673	0.618974	1.10916	0.583329	0.785095	0.803176	0.295802	0.516164	1.18917	0.390729	0.470783	1.67708	0.00437086	0.00864552
Mob3b	late_up	0.889191	0.255421	0.832274	0.874247	0.215508	0.560771	1.01659	0.873092	0.948092	0.892838	0.307206	0.528677	1.22356	0.0641394	0.101231	1.67471	8.60932e-07	3.71557e-06
Nrg2	late_up	1.0804	0.534758	0.951507	1.02251	0.864523	0.952261	1.0764	0.564066	0.773741	1.14357	0.310378	0.531664	1.40814	0.0106364	0.021262	1.67409	4.02844e-05	0.000124107
Pdk3	late_up	0.971197	0.762767	0.982757	0.957581	0.669382	0.866319	1.0862	0.397149	0.644037	1.1354	0.210543	0.416837	1.37412	0.0023133	0.00566999	1.67292	3.2369e-07	1.53488e-06
F2r	late_up	1.18074	0.0136983	0.360346	1.05692	0.422966	0.727976	1.11481	0.112105	0.3142	1.18029	0.0210926	0.0900152	1.40818	6.62132e-06	3.25281e-05	1.67186	2.79997e-11	3.27279e-10
Ptprv	late_up	0.783953	0.216094	0.798801	0.766783	0.198477	0.544699	0.797843	0.264584	0.519018	0.840561	0.405489	0.623393	0.911783	0.66417	0.726978	1.67098	0.00531526	0.010304
Slc17a5	late_up	0.965949	0.640537	0.966813	0.987677	0.871704	0.955195	1.12616	0.112783	0.315207	1.11943	0.149176	0.332986	1.40651	3.26802e-05	0.000133834	1.66928	3.99531e-10	3.51896e-09
Mgp	late_up	0.877502	0.112796	0.687672	0.843613	0.0452419	0.312136	1.03478	0.680888	0.847292	0.93887	0.472395	0.68231	1.20406	0.0365081	0.0620977	1.66244	4.2834e-08	2.40731e-07
Dpysl3	late_up	1.08211	0.297634	0.853699	1.01953	0.805948	0.928835	1.18252	0.0309304	0.141792	1.04881	0.555757	0.743852	1.47118	6.5518e-06	3.224e-05	1.66114	2.02546e-09	1.51132e-08
Slit2	late_up	1.02467	0.785354	0.983792	0.971802	0.7608	0.910451	1.10307	0.280597	0.537456	1.26207	0.0134125	0.0655919	1.34003	0.00262806	0.00632375	1.65851	9.62378e-08	5.06551e-07
Hapln3	late_up	0.899631	0.525527	0.949967	0.742687	0.10513	0.43024	0.696558	0.0473658	0.185034	0.706035	0.0664822	0.194064	0.77167	0.179043	0.242817	1.64606	0.00196829	0.00420831
Cntfr	late_up	0.768869	0.0398259	0.521977	0.705739	0.00906651	0.156348	0.933531	0.589685	0.789697	1.13671	0.337481	0.558499	1.15663	0.278968	0.353597	1.64569	0.00016969	0.000458379
C1qtnf5	late_up	0.901938	0.274898	0.844702	0.953063	0.620293	0.840288	0.997704	0.98066	0.993218	1.07384	0.468015	0.678544	1.04356	0.676097	0.737243	1.64343	3.04916e-07	1.45516e-06
Gltp	late_up	0.954288	0.506718	0.945367	0.92999	0.325176	0.659991	1.13311	0.0791062	0.255726	1.06082	0.428235	0.644335	1.40341	1.60787e-05	7.16233e-05	1.64336	2.34387e-10	2.15563e-09
Serping1	late_up	1.11257	0.0736772	0.622404	1.02698	0.660201	0.861998	1.27559	0.000119681	0.00301463	1.14384	0.0364449	0.129632	1.39566	1.26866e-06	7.56729e-06	1.63852	5.4085e-12	7.3501e-11
Golim4	late_up	1.03262	0.752876	0.981282	1.12248	0.270277	0.612388	1.06757	0.529332	0.748242	0.950186	0.643033	0.807894	1.35276	0.00661778	0.0141008	1.63304	6.76725e-06	2.43072e-05
Cyp39a1	late_up	0.910081	0.308043	0.856603	1.09998	0.30746	0.646777	1.10515	0.276861	0.533486	1.02654	0.786523	0.892418	1.2573	0.0199386	0.0367031	1.62926	2.99135e-07	1.43102e-06
Anxa2	late_up	1.11894	0.0382007	0.521841	1.04092	0.465567	0.754306	1.22117	0.000436739	0.0076649	1.09079	0.132795	0.306946	1.36336	7.32653e-07	4.66069e-06	1.62713	2.20828e-13	4.25143e-12
Gabbr1	late_up	0.988908	0.824038	0.985941	1.01061	0.837723	0.942191	1.08843	0.0992704	0.292988	1.19044	0.0015892	0.0141238	1.49144	1.13439e-10	2.07405e-09	1.62608	1.13981e-14	3.00505e-13
Chodl	late_up	1.04524	0.621402	0.963496	1.0193	0.836478	0.941911	0.89301	0.225178	0.475159	0.826223	0.0554938	0.172219	1.13373	0.197548	0.263753	1.62195	6.42281e-07	2.8518e-06
Tmem164	late_up	0.996729	0.952971	0.996939	1.04234	0.469199	0.756304	1.1977	0.00177379	0.0207537	1.19764	0.00271913	0.0207994	1.4444	1.96322e-08	1.90136e-07	1.62059	3.51325e-13	6.35384e-12
Snx8	late_up	1.10573	0.197564	0.783127	1.00227	0.977829	0.992384	1.14534	0.0889524	0.275328	1.19915	0.0295702	0.112949	1.32591	0.00108335	0.00290131	1.62005	1.61534e-08	9.94521e-08
Tubb5	late_up	1.02006	0.714288	0.977092	1.01423	0.79828	0.9248	1.13585	0.0239185	0.121165	1.26596	0.000130064	0.00210973	1.49279	1.93772e-09	2.50542e-08	1.60508	1.94713e-12	2.93529e-11
Ttc12	late_up	0.832443	0.163459	0.754606	0.863068	0.280157	0.619872	0.993582	0.960644	0.986504	1.15453	0.278731	0.497123	1.24574	0.106788	0.156258	1.60486	0.000192337	0.000512669
Spon1	late_up	1.04652	0.658805	0.969734	0.872393	0.216518	0.56152	0.999911	0.999327	0.999971	0.848848	0.151984	0.336923	1.09974	0.398184	0.477998	1.60354	1.08685e-05	3.75491e-05
Slc25a24	late_up	1.14348	0.0431777	0.535779	1.01852	0.789233	0.922487	1.11414	0.109851	0.310009	1.1105	0.138184	0.316306	1.38638	1.22808e-05	5.64509e-05	1.60089	3.32542e-10	2.96414e-09
Nhs	late_up	1.074	0.408784	0.909567	1.07592	0.415292	0.722014	1.13915	0.139899	0.358202	0.96665	0.716712	0.855245	1.34084	0.00198756	0.00496326	1.60031	3.6535e-07	1.7065e-06
Pik3r1	late_up	0.894757	0.145043	0.726508	0.926593	0.327343	0.662075	0.985477	0.849423	0.937011	0.89694	0.184074	0.381592	1.21309	0.0192982	0.0356502	1.59934	3.98804e-08	2.25413e-07
Capn6	late_up	0.931227	0.51705	0.946249	0.986704	0.905686	0.968984	0.94426	0.609642	0.802841	1.04007	0.734363	0.864355	1.41396	0.00328273	0.00767565	1.58663	4.38156e-05	0.000133852
Itgb1	late_up	1.03334	0.601172	0.958129	1.05739	0.382801	0.701722	0.98016	0.753598	0.890444	1.09597	0.177037	0.371314	1.48179	1.53982e-07	1.1688e-06	1.58654	6.53938e-10	5.50626e-09
Lrp4	late_up	0.866328	0.00447359	0.221145	0.974745	0.609685	0.835855	0.964728	0.47291	0.706358	1.10006	0.0726566	0.206664	1.45029	7.39642e-10	1.08872e-08	1.58559	8.06871e-14	1.74685e-12
Adamts14	late_up	1.02255	0.816825	0.985941	0.95851	0.675454	0.869349	1.09286	0.363874	0.615653	1.16504	0.132052	0.305928	1.42891	0.000661061	0.00188213	1.58327	4.07445e-06	1.5342e-05
Scrn1	late_up	1.01363	0.896191	0.991653	0.964628	0.741923	0.900373	1.10095	0.362273	0.614704	0.892281	0.319788	0.540961	1.36102	0.00596771	0.0128846	1.58142	1.73957e-05	5.76647e-05
Arsg	late_up	0.987652	0.864832	0.989715	0.937792	0.401873	0.715567	1.06886	0.369146	0.620596	1.05417	0.495254	0.69957	1.22373	0.0113841	0.0225365	1.58022	8.76203e-09	5.74324e-08
Rpo1-3	late_up	0.928033	0.242708	0.824826	0.947814	0.415761	0.722044	1.0734	0.270021	0.52534	1.09029	0.19894	0.401059	1.4244	9.67388e-07	5.96213e-06	1.57781	2.01648e-10	1.88672e-09
Cirbp	late_up	0.939255	0.204244	0.792234	0.974152	0.603244	0.832621	1.07773	0.135577	0.351967	1.19413	0.00105143	0.0103951	1.41583	4.19663e-09	4.9053e-08	1.57733	7.1935e-14	1.58927e-12
Pak1	late_up	0.84767	0.109059	0.682977	0.848526	0.123034	0.451642	1.03377	0.74642	0.886073	1.07382	0.507314	0.708674	1.37925	0.00348856	0.00810105	1.57559	2.04516e-05	6.68793e-05
Fap	late_up	1.06074	0.516744	0.946249	0.966157	0.717808	0.890982	1.05533	0.56271	0.772416	0.91013	0.343076	0.563825	1.48112	9.68039e-05	0.000348871	1.57263	2.85254e-06	1.10814e-05
Slmo1	late_up	0.814231	0.112694	0.687594	0.888976	0.373032	0.693391	0.996908	0.98055	0.993218	1.00932	0.944242	0.976422	1.42283	0.00712963	0.0150643	1.57212	0.000233307	0.000609548
Arhgef3	late_up	1.05914	0.333413	0.871663	1.00908	0.882911	0.958829	1.10474	0.101672	0.297313	1.23261	0.00128371	0.0120585	1.48036	2.29469e-08	2.17273e-07	1.57171	5.79828e-11	6.16958e-10
Srpk3	late_up	0.970242	0.412226	0.912584	0.980131	0.594141	0.828653	1.03463	0.364564	0.616124	1.13881	0.00144293	0.0131786	1.35034	7.03071e-11	1.38789e-09	1.5705	5.8849e-19	6.07117e-17
Sugct	late_up	1.19792	0.137689	0.719428	1.00834	0.948664	0.982469	1.02419	0.850338	0.937446	1.01389	0.917659	0.963375	1.4402	0.00590891	0.0127786	1.5674	0.000288898	0.000739639
Anxa1	late_up	1.14475	0.0219259	0.422099	1.06951	0.262615	0.606735	1.27151	0.000107926	0.00280796	1.03624	0.56917	0.753894	1.26944	0.000261197	0.000838432	1.56667	5.8617e-11	6.22589e-10
Ctnna1	late_up	1.09192	0.0882307	0.64936	1.04659	0.384738	0.702915	1.11981	0.0324443	0.146413	1.15874	0.0086786	0.047981	1.46096	1.43505e-09	1.93251e-08	1.56643	1.05146e-12	1.71589e-11
Fam212a	late_up	0.889092	0.233215	0.816185	0.917078	0.393887	0.709762	1.09285	0.36166	0.614278	1.13173	0.221239	0.430291	1.48422	0.000155447	0.000531784	1.56618	6.6088e-06	2.37741e-05
Slc12a4	late_up	1.04418	0.444914	0.921358	1.02441	0.677408	0.870157	1.07926	0.187794	0.425513	1.13116	0.0445351	0.14825	1.43149	8.66475e-08	7.12395e-07	1.56403	3.2805e-11	3.74951e-10
Rasa2	late_up	1.08529	0.346129	0.880445	1.13641	0.156223	0.49557	1.07115	0.440653	0.681975	1.08616	0.37278	0.592613	1.47487	5.58627e-05	0.000214345	1.56291	1.33654e-06	5.55596e-06
Tspan4	late_up	1.11065	0.24276	0.824826	0.966307	0.716919	0.890681	1.09996	0.300033	0.557873	0.936481	0.505531	0.707433	0.987144	0.897309	0.921385	1.56002	3.38422e-06	1.29226e-05
Hsd17b7	late_up	1.18572	0.0330498	0.493211	1.07481	0.3855	0.703518	1.1047	0.224446	0.474572	1.22967	0.0154562	0.0728537	1.38128	0.0002582	0.000830157	1.5591	1.95027e-07	9.69742e-07
Efcab1	late_up	0.806243	0.197339	0.782972	1.08615	0.615558	0.838051	0.913278	0.587438	0.788211	0.672804	0.032971	0.121419	1.15214	0.409996	0.490605	1.55795	0.00476011	0.00933916
Aen	late_up	1.02319	0.595909	0.956925	1.02089	0.643221	0.852797	1.08779	0.058213	0.211759	1.22237	3.40565e-05	0.000755226	1.45795	4.52249e-12	1.24489e-10	1.55781	6.77564e-16	2.53584e-14
Lrfn4	late_up	0.935072	0.494786	0.941997	0.961095	0.697581	0.881163	0.976664	0.813251	0.921115	1.04417	0.674223	0.828758	1.24155	0.0389193	0.065728	1.55768	9.01152e-06	3.16123e-05
Wdr60	late_up	1.0893	0.28991	0.849129	1.10335	0.239828	0.585905	1.10755	0.216657	0.464901	1.1774	0.0583388	0.178109	1.47028	2.04772e-05	8.86973e-05	1.55716	3.63169e-07	1.69966e-06
Trpm3	late_up	0.886769	0.172029	0.762821	0.847981	0.0750753	0.381378	0.924028	0.376408	0.626519	0.923198	0.391153	0.61045	1.26956	0.0106945	0.021353	1.55684	1.11482e-06	4.70348e-06
N6amt2	late_up	0.9175	0.270837	0.8421	0.887924	0.148795	0.484642	1.00616	0.937579	0.976632	1.11896	0.164128	0.354877	1.35932	0.000267199	0.000855381	1.55626	6.20136e-08	3.38422e-07
Fibin	late_up	0.961629	0.621748	0.963496	0.797115	0.00873728	0.152664	1.13853	0.105323	0.302629	0.770472	0.0040646	0.0279388	0.976729	0.786997	0.832169	1.55575	2.07013e-07	1.02248e-06
Rnf115	late_up	1.06701	0.22044	0.802187	1.09904	0.0836325	0.397724	1.03485	0.524935	0.744866	1.07763	0.188172	0.386776	1.41718	2.91158e-08	2.68817e-07	1.55431	3.88322e-12	5.49112e-11
Rnft2	late_up	0.882492	0.209789	0.794934	0.821317	0.0640131	0.360956	1.16136	0.12631	0.337799	1.0325	0.756384	0.875432	1.30957	0.0100348	0.0202298	1.55415	9.62087e-06	3.36206e-05
Slc31a2	late_up	0.985669	0.815398	0.985941	1.03024	0.640392	0.851705	1.09159	0.163647	0.393274	1.22945	0.00192374	0.0162213	1.35933	1.10755e-05	5.1509e-05	1.55319	2.90154e-10	2.62978e-09
Usp5	late_up	1.00357	0.950606	0.996939	1.0393	0.512629	0.784735	1.14235	0.0258811	0.127039	1.2421	0.000759353	0.00818253	1.44139	9.62652e-08	7.83327e-07	1.55296	1.40113e-10	1.36366e-09
Fam49a	late_up	0.840119	0.0436034	0.535779	0.869093	0.114998	0.441963	0.944482	0.505813	0.731112	0.822424	0.0359007	0.128562	1.34228	0.00120426	0.00318134	1.55053	6.87281e-07	3.03119e-06
Myf6	late_up	1.05894	0.311003	0.859186	1.01745	0.762933	0.911432	1.01607	0.7812	0.903904	1.03381	0.582732	0.764434	1.3994	4.35478e-07	2.93805e-06	1.55033	9.54521e-11	9.72055e-10
Nedd4	late_up	1.01384	0.742432	0.980744	1.02585	0.548535	0.803965	1.1411	0.00285129	0.0287895	1.20259	0.000111489	0.0018842	1.47173	1.52844e-12	4.88772e-11	1.54781	2.21111e-15	7.07078e-14
Osbpl5	late_up	1.04361	0.431634	0.917716	0.884503	0.0330383	0.277043	0.993479	0.906191	0.962666	1.07331	0.224561	0.433836	1.37441	4.90382e-07	3.27768e-06	1.5436	1.34888e-11	1.67924e-10
Chrnb1	late_up	0.986172	0.757867	0.981479	1.01615	0.728252	0.895428	1.14346	0.00468445	0.0404486	1.22873	6.22006e-05	0.00121175	1.4524	5.53607e-11	1.13437e-09	1.54183	4.50319e-14	1.03338e-12
Mboat2	late_up	0.948423	0.701834	0.973815	0.909327	0.513265	0.784735	0.841121	0.237453	0.487907	0.951794	0.738842	0.866853	1.45688	0.00922951	0.018811	1.53923	0.001508	0.00329708
Rpl39	late_up	1.04916	0.34938	0.883382	1.1265	0.025051	0.24603	1.10497	0.0586131	0.212566	1.17438	0.00441537	0.0297129	1.35199	5.21409e-07	3.46943e-06	1.5329	6.66645e-12	8.88262e-11
Fam129b	late_up	1.0378	0.592682	0.956802	1.00068	0.992371	0.997809	1.07332	0.31776	0.576173	1.06043	0.429985	0.645457	1.25464	0.00308306	0.00726607	1.53225	3.48509e-08	1.99456e-07
Aph1b	late_up	1.00434	0.925211	0.993972	1.03974	0.412139	0.720514	1.20685	0.000127397	0.00313575	1.1498	0.00563068	0.0351962	1.40179	1.62391e-09	2.15023e-08	1.52725	9.30229e-14	1.98851e-12
Frmd8	late_up	1.08467	0.183169	0.769794	1.04702	0.465786	0.754306	1.19162	0.00551225	0.0451639	1.21285	0.00359639	0.0255646	1.36421	8.01052e-06	3.84453e-05	1.52647	1.01282e-09	8.18539e-09
Aldh3a2	late_up	1.00057	0.989516	0.999234	1.02039	0.65066	0.858382	1.08739	0.0599329	0.215142	1.12203	0.0145342	0.0695576	1.46777	3.0701e-12	8.75569e-11	1.52644	8.35744e-15	2.30588e-13
Snrpg	late_up	0.985012	0.804177	0.985116	1.07298	0.260198	0.604648	1.07913	0.218589	0.467239	1.15902	0.0233005	0.0961187	1.34926	1.28152e-05	5.87026e-05	1.52641	6.97193e-10	5.81681e-09
Lasp1	late_up	1.15226	0.0071636	0.271817	1.08626	0.119832	0.447704	1.13982	0.0144986	0.0879404	1.11943	0.0438165	0.146957	1.40056	4.22813e-08	3.7773e-07	1.52391	1.08246e-11	1.37793e-10
Stk3	late_up	1.10113	0.2068	0.792605	1.16726	0.0502029	0.325953	1.10726	0.191217	0.430803	1.11697	0.174475	0.367537	1.45166	1.4128e-05	6.39018e-05	1.52179	3.71358e-07	1.73116e-06
Wdr13	late_up	1.08937	0.102216	0.67413	1.0972	0.0862568	0.401787	1.0899	0.107591	0.305968	1.20521	0.0010989	0.0107391	1.32222	3.3249e-06	1.77527e-05	1.52177	9.0414e-12	1.16342e-10
Errfi1	late_up	1.07054	0.544869	0.95158	0.986682	0.907117	0.969728	1.06586	0.578447	0.781895	0.825224	0.115674	0.280417	1.0721	0.564793	0.639991	1.51605	0.000527366	0.00128342
Pyroxd2	late_up	0.984561	0.816071	0.985941	1.02323	0.739272	0.899843	1.11305	0.11371	0.316458	1.20874	0.00765639	0.0436607	1.30195	0.000350456	0.00108107	1.51547	1.19215e-08	7.57933e-08
Casp3	late_up	0.996992	0.969089	0.997716	1.07587	0.36193	0.685386	1.05822	0.474615	0.707392	1.14113	0.108894	0.268878	1.43692	2.75208e-05	0.000115292	1.51482	5.70977e-07	2.56302e-06
Gpr75	late_up	0.973875	0.79848	0.983816	0.968836	0.770114	0.915127	1.09313	0.393158	0.640454	0.992888	0.948296	0.978056	1.27159	0.0309823	0.0538649	1.51466	6.91663e-05	0.000202464
Ngfr	late_up	0.854678	0.260981	0.834726	0.801232	0.136635	0.468644	0.966963	0.809947	0.919454	1.06797	0.648176	0.812549	1.2295	0.153675	0.21314	1.51301	0.00200355	0.00427675
Pomgnt1	late_up	1.04798	0.386623	0.901087	1.01844	0.740627	0.899944	1.13371	0.0250946	0.125093	1.21204	0.00137773	0.0127798	1.29566	2.71054e-05	0.000113753	1.51139	1.3217e-10	1.29272e-09
Ckap4	late_up	0.880946	0.0923386	0.655598	0.947385	0.480702	0.763256	0.971116	0.698031	0.856051	1.00714	0.928181	0.967828	1.30719	0.000996164	0.00269983	1.51131	2.78985e-07	1.34603e-06
Invs	late_up	1.00167	0.978833	0.99844	1.02149	0.743454	0.900957	1.08303	0.21251	0.460094	1.07938	0.254282	0.467722	1.40065	2.47993e-06	1.36087e-05	1.50903	4.05119e-09	2.84062e-08
Rps12	late_up	1.01825	0.79386	0.983816	1.01356	0.848669	0.945544	1.08189	0.267191	0.522491	1.18102	0.0281093	0.109126	1.2541	0.00313726	0.00737905	1.50558	1.8619e-07	9.3087e-07
Rras2	late_up	0.946216	0.28183	0.845512	0.933827	0.197044	0.542774	0.98043	0.704516	0.860801	1.09745	0.0901913	0.237438	1.45591	1.21858e-09	1.67136e-08	1.50531	1.34598e-11	1.67738e-10
Parp9	late_up	1.10115	0.188223	0.775833	1.12947	0.107465	0.432715	1.0861	0.269078	0.524193	1.1855	0.0303144	0.114746	1.43986	1.04295e-05	4.87342e-05	1.50294	3.14031e-07	1.49505e-06
Aox2	linear_down	0.439548	4.4269e-05	0.0221746	0.264191	5.70181e-08	6.6264e-05	0.272034	8.25846e-08	1.5803e-05	0.39719	4.45799e-05	0.000934446	0.202878	3.72928e-08	3.37227e-07	0.183675	6.23716e-10	5.27049e-09
Ttc7a	linear_down	0.659604	1.64732e-05	0.0122149	0.562639	4.3117e-08	6.6264e-05	0.615536	1.4873e-06	0.000145757	0.478915	2.02361e-10	4.80162e-08	0.45528	5.24414e-11	1.08391e-09	0.384538	5.23894e-15	1.5234e-13
Mpped1	linear_down	0.425914	0.0020209	0.145309	0.192238	2.82003e-06	0.00105858	0.36441	0.000623748	0.0102071	0.40214	0.00269459	0.0206382	0.163908	6.75476e-06	3.31287e-05	0.138332	1.63232e-07	8.24078e-07
Chac1	linear_down	0.773936	0.143455	0.722623	0.519209	0.000525506	0.0326419	0.473641	9.22658e-05	0.00248218	0.317122	1.39091e-07	9.59407e-06	0.189904	4.88295e-11	1.01813e-09	0.217431	2.74003e-11	3.21886e-10
Cilp2	linear_down	0.846803	0.162247	0.752794	0.521223	1.49786e-06	0.000740441	0.511991	7.35095e-07	8.80926e-05	0.303584	8.33686e-13	4.49584e-10	0.23214	3.33057e-15	2.53294e-13	0.276088	7.94599e-15	2.21294e-13
RGD1560028	linear_down	0.623838	0.00110858	0.105218	0.533471	8.61939e-05	0.010226	0.534944	6.03909e-05	0.00183242	0.349659	4.09516e-08	3.73731e-06	0.289069	4.59741e-09	5.31615e-08	0.259941	3.90938e-11	4.36732e-10
Ush1c	linear_down	0.660398	0.000985351	0.0985484	0.54947	1.72998e-05	0.00342074	0.661008	0.00126295	0.0165562	0.493148	2.63238e-06	0.000103756	0.417707	2.92659e-07	2.07166e-06	0.277665	2.32999e-12	3.44675e-11
Adarb2	linear_down	0.760572	0.0662138	0.602441	0.551361	0.000456456	0.0311229	0.396018	7.67293e-07	9.10317e-05	0.293764	1.8987e-08	1.92531e-06	0.201011	2.28393e-10	3.87093e-09	0.161448	3.07995e-13	5.6573e-12
Mpz	linear_down	0.666672	0.00138819	0.121996	0.582641	9.61897e-05	0.010973	0.550429	1.78887e-05	0.000788964	0.551298	5.02452e-05	0.00103574	0.440725	8.40422e-07	5.2533e-06	0.471219	4.06962e-07	1.88307e-06
Spon2	linear_down	0.715387	0.000303148	0.0668412	0.585292	2.37786e-07	0.000176319	0.555111	2.01985e-08	5.64935e-06	0.475767	2.27258e-10	5.18498e-08	0.415337	5.29092e-12	1.42339e-10	0.327962	5.79123e-17	3.02674e-15
Pnpla3	linear_down	0.884755	0.322319	0.867592	0.605356	0.00050076	0.0322952	0.478009	2.02703e-06	0.000178821	0.572279	0.000248864	0.00353596	0.310543	8.85906e-09	9.416e-08	0.210783	3.2203e-13	5.88684e-12
Arntl	linear_down	0.613925	0.000563672	0.0768667	0.620048	0.000989374	0.0464936	0.502781	5.69401e-06	0.000371174	0.538415	7.2626e-05	0.00135052	0.401049	1.07283e-07	8.58262e-07	0.242776	8.15036e-14	1.76131e-12
Six2	linear_down	0.613736	0.000404367	0.0693339	0.62819	0.000989083	0.0464936	0.781764	0.0639273	0.224027	0.569326	0.000194523	0.00289564	0.497227	1.72041e-05	7.60752e-05	0.42085	5.21137e-08	2.8905e-07
Atp1b2	linear_down	0.68233	4.48943e-05	0.0221746	0.629272	1.81142e-06	0.000859626	0.765126	0.00397955	0.0362622	0.631541	5.9043e-06	0.000196766	0.504763	2.22339e-10	3.78455e-09	0.402009	7.78199e-16	2.84955e-14
Col11a2	linear_down	0.892719	0.255749	0.832274	0.629473	4.49078e-05	0.00657761	0.59018	4.38825e-06	0.000304457	0.427053	4.49699e-10	9.70042e-08	0.360761	9.1984e-12	2.35194e-10	0.399081	8.70214e-12	1.12954e-10
Creb3l1	linear_down	0.788362	0.0112859	0.330053	0.634877	1.08085e-05	0.00256463	0.649874	2.1997e-05	0.000907619	0.49402	2.11785e-09	3.36823e-07	0.468843	6.19083e-10	9.34454e-09	0.395929	8.22491e-14	1.77097e-12
Mstn	linear_down	0.744292	0.0188403	0.399522	0.638074	0.000929701	0.0453539	0.735628	0.0173473	0.0989939	0.507451	6.51467e-06	0.0002106	0.570092	0.000182707	0.00061198	0.472143	4.56036e-07	2.09381e-06
Aldh1l2	linear_down	0.866033	0.199496	0.783263	0.645289	0.000692621	0.0387606	0.62218	0.000236534	0.0048937	0.397955	1.27287e-08	1.41134e-06	0.527665	1.87281e-05	8.20497e-05	0.532207	4.05095e-06	1.5267e-05
Nrep	linear_down	0.803419	0.0216995	0.422099	0.652499	3.06803e-05	0.00512663	0.562518	7.58272e-08	1.49767e-05	0.49405	1.49879e-09	2.61495e-07	0.463149	1.54813e-10	2.71702e-09	0.344746	1.27192e-16	6.0847e-15
Drp2	linear_down	0.680115	0.000763621	0.0888196	0.660678	0.000673284	0.0383704	0.682132	0.00124512	0.0163771	0.59365	7.77089e-05	0.00141599	0.63372	0.000691859	0.00195947	0.483997	1.14705e-07	5.96866e-07
Tfrc	linear_down	0.820059	0.058651	0.587835	0.67041	0.000268517	0.0222558	0.427175	6.10339e-12	1.03444e-08	0.392118	1.01059e-12	4.9957e-10	0.354541	1.46243e-14	8.98977e-13	0.263486	1.61433e-20	2.90189e-18
Egfl6	linear_down	0.928691	0.70028	0.973477	0.532138	0.00494823	0.111455	0.444879	0.00053933	0.00915394	0.396061	0.000247033	0.00351836	0.23624	2.0064e-06	1.13298e-05	0.354018	2.39782e-05	7.72616e-05
Nr5a2	linear_down	1.00321	0.984205	0.998533	0.78492	0.169801	0.511689	0.48926	0.000278685	0.00548312	0.515685	0.00115934	0.0111191	0.71026	0.0785892	0.119938	0.479185	0.000213424	0.000562806
Kcnc1	linear_down	0.824227	0.0963359	0.658749	0.689545	0.00266979	0.080332	0.501238	2.69992e-07	4.05467e-05	0.511207	1.63401e-06	7.15349e-05	0.397905	2.41793e-09	3.05174e-08	0.460113	2.1091e-08	1.26631e-07
Iqsec3	linear_down	1.11748	0.545471	0.95158	0.742058	0.144892	0.480434	0.545009	0.00533914	0.0444205	0.621036	0.0317153	0.118361	0.351164	9.83054e-05	0.000353423	0.372704	4.13282e-05	0.000127124
Nfil3	linear_down	0.798778	0.0852134	0.643521	0.727087	0.0194366	0.221856	0.550661	3.50095e-05	0.0012473	0.453437	7.14041e-07	3.66726e-05	0.349015	2.39209e-09	3.02879e-08	0.354645	3.83251e-10	3.38814e-09
Mafb	linear_down	1.0219	0.901659	0.992459	0.709195	0.0620486	0.357052	0.569295	0.00284833	0.0287841	0.390189	1.02104e-05	0.00030453	0.344803	1.83169e-06	1.04982e-05	0.442616	4.06545e-05	0.000125149
RGD1562084	linear_down	0.801397	0.215111	0.797893	0.616153	0.01413	0.189474	0.57365	0.00513402	0.0432293	0.454429	0.000363477	0.00477089	0.316997	8.23463e-06	3.933e-05	0.290353	2.81173e-07	1.35438e-06
Zim1	linear_down	0.946091	0.477503	0.938706	0.822834	0.0189245	0.219473	0.593015	2.35216e-08	6.34228e-06	0.546066	2.28336e-09	3.47305e-07	0.486711	4.49427e-11	9.42992e-10	0.411637	1.96017e-15	6.37135e-14
Col2a1	linear_down	0.917758	0.594146	0.956802	0.708137	0.0533589	0.332829	0.603177	0.00600065	0.0479425	0.414782	6.75808e-05	0.00128903	0.334708	6.89877e-06	3.37513e-05	0.403778	1.52962e-05	5.1293e-05
Raver2	linear_down	0.807544	0.0212951	0.419677	0.936582	0.482143	0.763704	0.60427	2.90789e-06	0.000231539	0.563742	8.66541e-07	4.23072e-05	0.439209	1.36334e-09	1.85065e-08	0.510468	8.94599e-09	5.8509e-08
Kif26b	linear_down	1.01269	0.923472	0.993972	0.761092	0.0624297	0.358058	0.610752	0.00132517	0.016991	0.668962	0.010503	0.0551379	0.442733	1.60929e-05	7.16421e-05	0.585151	0.000623273	0.00148663
Cd300e	linear_down	0.83308	0.224727	0.803916	0.818442	0.203419	0.549491	0.621909	0.00465488	0.0402518	0.432165	2.41295e-05	0.000576	0.455212	0.000144258	0.000496946	0.600523	0.00290121	0.00599153
Ndufa4l2	linear_down	0.92167	0.294708	0.852329	0.729864	0.000306209	0.0242191	0.622473	3.07734e-07	4.45238e-05	0.606728	3.31078e-07	1.94451e-05	0.383909	4.9239e-14	2.57597e-12	0.424566	2.98542e-14	7.11226e-13
Kcna1	linear_down	0.749589	0.0192109	0.400412	0.766855	0.0381674	0.291202	0.62776	0.000574703	0.00961675	0.643344	0.00159112	0.0141238	0.529593	6.02721e-05	0.000228529	0.436626	8.47946e-08	4.50718e-07
Sntb1	linear_down	0.718228	0.0035283	0.198219	0.748318	0.0119233	0.176382	0.643464	0.000201493	0.00437023	0.532196	1.46517e-06	6.53489e-05	0.380897	6.04924e-11	1.21641e-09	0.381406	5.99977e-12	8.06129e-11
Paqr9	linear_down	0.888491	0.176986	0.765013	0.789493	0.0121273	0.177957	0.645567	1.25847e-05	0.000624707	0.663565	7.67803e-05	0.00140358	0.47965	3.67687e-09	4.3666e-08	0.506398	1.6344e-09	1.24858e-08
Grip2	linear_down	0.794895	0.0020095	0.145309	0.73386	0.00010281	0.0110922	0.645896	1.7135e-07	2.90414e-05	0.688036	9.6717e-06	0.000291972	0.449875	1.82375e-13	7.78307e-12	0.39887	2.81324e-17	1.62538e-15
Fgf2	linear_down	0.741895	0.00765983	0.280482	0.732365	0.00802116	0.145956	0.6469	0.000335901	0.00625609	0.568645	2.53897e-05	0.000601244	0.344611	1.04868e-09	1.47237e-08	0.312362	4.91191e-12	6.72145e-11
Dzip1l	linear_down	0.809904	0.0173237	0.391482	0.668843	4.42593e-05	0.00657761	0.650598	1.31576e-05	0.000637149	0.756694	0.00417371	0.0285729	0.512295	1.88401e-08	1.83513e-07	0.407021	3.84563e-13	6.88153e-12
Hopx	linear_down	0.960382	0.725279	0.978414	0.769298	0.0339321	0.279945	0.662801	0.00122667	0.0161882	0.533974	1.04708e-05	0.000310564	0.398742	1.7121e-08	1.70205e-07	0.490622	4.61171e-07	2.11493e-06
Vipr1	linear_down	0.820332	0.0111667	0.329081	0.860475	0.0593532	0.349462	0.665632	3.17568e-06	0.00024625	0.666102	8.06814e-06	0.000250577	0.406151	1.69689e-13	7.34739e-12	0.381681	1.70592e-16	7.84461e-15
Cish	linear_down	1.33795	0.460791	0.928878	0.738096	0.458731	0.750881	0.357428	0.0189189	0.10464	0.202691	0.00161833	0.0142682	0.153812	0.00071506	0.00201795	0.156011	0.00022771	0.000595974
Edn2	linear_down	1.07403	0.792303	0.983816	0.650798	0.160831	0.501593	0.511109	0.0386821	0.163132	0.340264	0.00366023	0.0258482	0.243688	0.000594979	0.00171589	0.16068	8.86072e-06	3.11293e-05
Mybpc3	linear_down	1.03477	0.89108	0.991035	0.782612	0.366984	0.688446	0.521315	0.0250733	0.125092	0.393211	0.00454157	0.0303044	0.153613	1.27377e-05	5.83881e-05	0.13226	1.05924e-06	4.49296e-06
Arrdc2	linear_down	0.603362	0.0171191	0.389082	0.570084	0.0114969	0.174744	0.627185	0.0299351	0.138788	0.398216	0.000258881	0.00365639	0.220559	1.00413e-06	6.17251e-06	0.431302	0.000360557	0.000904364
Gadd45g	linear_down	0.819966	0.289127	0.84885	0.638259	0.0262787	0.252621	0.616413	0.0163323	0.0949566	0.419275	0.000210823	0.0030841	0.335108	2.09009e-05	9.03015e-05	0.60523	0.0135455	0.023854
Socs2	linear_down	1.09834	0.487186	0.939731	0.800219	0.124635	0.453439	0.731464	0.0331854	0.148346	0.456574	7.60627e-06	0.000239365	0.437236	7.64809e-06	3.68699e-05	0.456582	3.30567e-06	1.26511e-05
Chad	linear_down	0.901591	0.344793	0.879737	0.670111	0.000593935	0.0355881	0.823337	0.0843178	0.266797	0.470858	1.49681e-08	1.61167e-06	0.501693	1.45642e-07	1.10905e-06	0.430426	1.40695e-10	1.3682e-09
Tnc	linear_down	0.981777	0.856608	0.987682	0.757763	0.0106474	0.169316	0.852024	0.128763	0.341372	0.478957	1.47677e-08	1.60737e-06	0.560021	3.56719e-06	1.89611e-05	0.684361	0.000637743	0.0015187
Kera	linear_down	0.967143	0.773407	0.983187	0.672496	0.00132094	0.054796	0.687695	0.00227129	0.0246686	0.506685	7.97861e-07	3.9606e-05	0.642135	0.000715625	0.00201907	0.582744	2.22913e-05	7.23965e-05
Fmod	linear_down	0.934232	0.470667	0.935045	0.685884	0.000157955	0.0149918	0.806746	0.02717	0.130715	0.508094	2.12928e-09	3.36823e-07	0.538354	2.20726e-08	2.1e-07	0.561962	4.61145e-08	2.57339e-07
Matn4	linear_down	0.900002	0.365395	0.88924	0.667358	0.00254319	0.0779649	0.866825	0.237106	0.487668	0.51447	1.26114e-05	0.00036316	0.541453	8.27248e-05	0.000303478	0.601698	0.000234128	0.000611557
Tbx4	linear_down	0.785683	0.0512831	0.566117	0.662738	0.00258979	0.078649	0.717445	0.0109994	0.0731834	0.516496	1.76581e-05	0.000463979	0.53232	7.34537e-05	0.000272756	0.551985	3.3285e-05	0.000104456
Anxa10	linear_down	0.969117	0.812984	0.985941	0.880482	0.366362	0.688285	0.711575	0.0203975	0.109769	0.523213	0.00011605	0.00193645	0.632032	0.00592094	0.0127999	0.566668	0.000365311	0.000915515
Mchr1	linear_down	0.892997	0.493437	0.941634	0.66102	0.0268785	0.254031	0.64872	0.0186285	0.10342	0.531314	0.00187177	0.0159302	0.46164	0.000646262	0.00184309	0.555956	0.00263881	0.00549725
Pdgfc	linear_down	0.868647	0.025897	0.444696	0.799518	0.00105159	0.047828	0.725271	5.74318e-06	0.000372272	0.535607	1.82479e-12	8.32668e-10	0.434018	1.18828e-15	9.99843e-14	0.395824	2.0001e-19	2.42135e-17
Nrk	linear_down	0.847227	0.192496	0.780122	0.733647	0.0248355	0.245132	0.676617	0.00525984	0.0440294	0.536408	7.4539e-05	0.00137495	0.540557	0.000181087	0.000607239	0.444257	5.90955e-07	2.6437e-06
Tpx2	linear_down	1.03155	0.793386	0.983816	0.654793	0.00131079	0.054758	0.762598	0.0315067	0.143712	0.537438	1.73979e-05	0.000458687	0.41338	4.95522e-08	4.36442e-07	0.289368	5.45453e-13	9.40589e-12
Slc25a30	linear_down	1.22021	0.116454	0.691823	0.820298	0.136425	0.46833	0.82949	0.15603	0.382288	0.566041	0.000149823	0.00236369	0.498049	1.12233e-05	5.21148e-05	0.568077	7.94282e-05	0.000229446
Ccdc146	linear_down	0.910375	0.586863	0.955358	0.691922	0.0564128	0.341296	0.729632	0.0913784	0.279623	0.579274	0.00827715	0.0463219	0.335542	1.64469e-05	7.30808e-05	0.351697	4.38628e-06	1.63953e-05
Brinp2	linear_down	0.767687	0.0819118	0.637665	0.787613	0.130326	0.460945	0.653291	0.00924387	0.0649315	0.580456	0.00211169	0.0173258	0.437797	4.48639e-05	0.000176247	0.518872	0.000189261	0.000505151
Tub	linear_down	0.89412	0.488263	0.939731	0.660681	0.0224863	0.236505	0.681178	0.0301848	0.139452	0.583437	0.00541019	0.0342877	0.456631	0.000294766	0.000931071	0.343337	7.42825e-07	3.24958e-06
Avpr1a	linear_down	0.830186	0.0894349	0.653762	0.786933	0.0397123	0.296354	0.758778	0.0175035	0.099312	0.58565	7.21094e-05	0.00134725	0.479582	1.78178e-06	1.02467e-05	0.645702	0.00042083	0.0010456
Kcna5	linear_down	0.851518	0.132396	0.711215	0.879953	0.246355	0.591641	0.715958	0.00373199	0.0348632	0.59439	6.35244e-05	0.00122545	0.387367	4.42488e-09	5.1417e-08	0.613359	6.90249e-05	0.0002022
Lgi3	linear_down	1.09686	0.511713	0.945367	1.06589	0.662985	0.863125	0.794383	0.133675	0.348401	0.597561	0.00312776	0.023077	0.390919	1.28917e-05	5.90074e-05	0.410018	2.81677e-06	1.0964e-05
Syndig1	linear_down	0.974336	0.819417	0.985941	0.883339	0.308231	0.647199	0.78791	0.0549575	0.203818	0.601307	0.000300705	0.00411763	0.633713	0.00172392	0.00437114	0.627024	0.000469272	0.00115411
Lamc3	linear_down	0.791942	0.0176209	0.394332	0.681442	0.000361907	0.027348	0.766236	0.00889433	0.0630737	0.604844	1.94781e-05	0.000491387	0.41323	8.57801e-10	1.23958e-08	0.491483	8.01885e-09	5.29708e-08
Fkbp5	linear_down	0.859517	0.143571	0.722623	0.795547	0.0336371	0.279209	0.712376	0.00196749	0.0225312	0.609106	3.64506e-05	0.000800832	0.353548	1.62334e-12	5.12216e-11	0.442897	2.22518e-10	2.06246e-09
Smox	linear_down	0.767412	0.000255297	0.0658444	0.773716	0.000583046	0.0352921	0.741679	6.99989e-05	0.00206071	0.614163	1.72455e-08	1.82295e-06	0.43476	9.6059e-15	6.36672e-13	0.439483	3.42265e-16	1.38588e-14
Opcml	linear_down	1.09103	0.377903	0.895077	0.771209	0.0202978	0.224875	0.856768	0.145831	0.368036	0.616517	9.90533e-05	0.00171557	0.634841	0.000449106	0.00133942	0.546184	1.61462e-06	6.56696e-06
Cacna1g	linear_down	0.813559	0.0105618	0.323785	0.722222	0.000193348	0.0173779	0.724784	0.000184647	0.00411776	0.61908	7.05544e-07	3.63938e-05	0.593395	2.3751e-07	1.71923e-06	0.616595	1.93035e-07	9.61851e-07
Igfbp6	linear_down	1.01168	0.895822	0.991653	0.763642	0.00429153	0.103864	0.903901	0.267297	0.522612	0.619197	4.83994e-06	0.000170657	0.57626	3.84117e-07	2.63725e-06	0.632056	4.20342e-06	1.57715e-05
Nell1	linear_down	0.983648	0.853141	0.987538	0.963418	0.689414	0.876587	0.797178	0.0191256	0.105587	0.634846	4.19803e-05	0.000897394	0.611212	3.24329e-05	0.000133005	0.70582	0.00058703	0.00141039
Cachd1	linear_down	0.851094	0.005478	0.242504	0.825205	0.00164214	0.0606925	0.780972	6.65768e-05	0.00198959	0.637887	7.76243e-10	1.56091e-07	0.552692	6.51777e-13	2.36473e-11	0.602695	4.74975e-12	6.55245e-11
Paqr4	linear_down	0.924081	0.373224	0.893049	0.880697	0.171557	0.5131	0.691025	0.000188338	0.00417652	0.642014	3.45405e-05	0.000761689	0.489766	7.97843e-09	8.62863e-08	0.499444	1.24967e-09	9.89067e-09
Snai3	linear_down	1.00221	0.984211	0.998533	1.0191	0.869375	0.954053	0.778074	0.0357862	0.155348	0.646831	0.000960695	0.0097167	0.48806	2.13422e-06	1.19436e-05	0.566951	1.77398e-05	5.86415e-05
Dok5	linear_down	0.859317	0.0939584	0.65684	0.823945	0.0410904	0.297826	0.735764	0.00156202	0.0189534	0.648602	4.41476e-05	0.000930134	0.532738	1.23292e-07	9.68057e-07	0.51131	2.88082e-09	2.07517e-08
Mlf1	linear_down	0.90794	0.405467	0.908096	0.879894	0.278621	0.618974	0.759491	0.0215174	0.113509	0.661942	0.0012289	0.0116825	0.45646	9.81269e-09	1.03667e-07	0.429426	2.93045e-10	2.65396e-09
Ctxn1	linear_down	1.03591	0.744002	0.980744	0.705409	0.00525444	0.114593	0.741982	0.0135111	0.0840564	0.665199	0.00186697	0.0159121	0.50062	5.4467e-06	2.74743e-05	0.579395	3.93788e-05	0.000121664
Nxph4	linear_down	0.921912	0.648642	0.968466	0.646195	0.0297418	0.265485	0.575485	0.00700368	0.0532576	0.641566	0.0318495	0.118638	0.285364	6.27988e-06	3.10954e-05	0.275727	3.13623e-07	1.4937e-06
Fam222a	linear_down	0.794969	0.172243	0.762821	0.68253	0.0360219	0.286704	0.71032	0.052983	0.19867	0.685398	0.0449456	0.149282	0.317004	3.76968e-06	1.98771e-05	0.446138	6.67002e-05	0.000196165
Igfals	linear_down	0.756373	0.165464	0.75656	0.592854	0.0179022	0.212818	0.693824	0.0857565	0.2693	0.596111	0.0238186	0.0976181	0.323509	6.48468e-05	0.000244313	0.383087	8.97549e-05	0.000256034
LOC498316	linear_down	1.08713	0.795621	0.983816	2.20836	0.0111441	0.173111	1.11094	0.751225	0.889071	0.998935	0.997609	0.99904	0.350178	0.0178735	0.0332943	0.397727	0.0200294	0.0337349
Spns3	linear_down	1.09741	0.591963	0.956802	0.712278	0.0853923	0.400666	0.978582	0.904451	0.962012	0.874581	0.488429	0.693973	0.378646	0.000124817	0.000436951	0.468137	0.000475539	0.00116759
Slc14a2	linear_down	0.798365	0.216827	0.799086	1.11939	0.528783	0.791822	0.842221	0.357447	0.610698	0.711924	0.0984204	0.250732	0.396051	0.00022288	0.000730351	0.328079	3.76144e-06	1.42574e-05
Pacsin1	linear_down	0.946596	0.666515	0.971123	0.85815	0.259844	0.604648	0.714722	0.0173685	0.0990193	0.733254	0.0339139	0.123426	0.396496	1.12802e-06	6.80714e-06	0.545749	9.70076e-05	0.000275466
Adcy1	linear_down	0.604514	0.000632718	0.0815472	0.625822	0.00185683	0.0651996	0.883283	0.356137	0.610028	0.686012	0.0127893	0.0632979	0.400253	3.095e-06	1.66451e-05	0.40658	2.71302e-07	1.3127e-06
Wdr72	linear_down	0.908682	0.664448	0.970805	1.11337	0.635107	0.848456	0.8218	0.397692	0.644741	0.730102	0.206444	0.411986	0.409965	0.0026275	0.00632375	0.308552	4.79675e-05	0.000145621
Fam57b	linear_down	0.673662	0.0645523	0.602441	0.713788	0.124768	0.453784	0.605396	0.0253824	0.125893	0.667435	0.0775227	0.215242	0.411029	0.00121197	0.00319743	0.351494	6.62755e-05	0.000195061
Tas1r1	linear_down	1.00765	0.941329	0.9963	0.902178	0.346798	0.675268	0.755381	0.0130197	0.0819885	0.766206	0.0248739	0.100547	0.417882	1.79753e-08	1.76978e-07	0.424417	1.45884e-09	1.12827e-08
Sec14l5	linear_down	0.99711	0.97671	0.99844	0.717021	0.00245704	0.0761105	0.782403	0.0205815	0.110538	0.768531	0.0186344	0.0828188	0.41989	1.38635e-09	1.87759e-08	0.450697	7.51013e-10	6.20474e-09
Agt	linear_down	0.84581	0.164856	0.755685	0.96347	0.759702	0.909772	0.751801	0.0249846	0.12486	0.732639	0.0222704	0.0937599	0.42534	1.09258e-06	6.63717e-06	0.677576	0.00354934	0.00716146
Srcin1	linear_down	0.869229	0.21045	0.795154	0.714177	0.00633258	0.12798	0.687077	0.00228721	0.0246686	0.737889	0.0162538	0.0755622	0.438203	3.40277e-07	2.37055e-06	0.401399	2.49861e-09	1.81751e-08
Prph	linear_down	0.86586	0.19191	0.780023	0.881747	0.274575	0.615562	0.819885	0.0846457	0.267298	0.740824	0.017128	0.0780963	0.439596	2.86295e-07	2.03025e-06	0.598666	7.49943e-05	0.000217698
Adra1d	linear_down	0.969507	0.750176	0.981282	0.846792	0.112497	0.438986	0.726091	0.00317045	0.031116	0.725177	0.00484036	0.0318502	0.44868	3.85645e-08	3.47139e-07	0.509408	1.09134e-07	5.69128e-07
Slc2a5	linear_down	0.800403	0.0628635	0.602441	0.770619	0.0399753	0.296354	0.900831	0.381176	0.631195	0.704026	0.00901266	0.049343	0.457608	2.0606e-06	1.16027e-05	0.512511	4.2057e-06	1.5775e-05
Col7a1	linear_down	0.831067	0.0911165	0.653917	0.744728	0.0123113	0.178735	0.733252	0.00777404	0.0571352	0.675526	0.0019149	0.016175	0.462787	5.56742e-07	3.67363e-06	0.539712	3.07216e-06	1.18453e-05
Plekhf1	linear_down	0.949185	0.570964	0.953367	0.823453	0.0476343	0.318313	0.871021	0.148227	0.37084	0.725676	0.00243332	0.019182	0.463504	2.79227e-09	3.45798e-08	0.604476	3.18335e-06	1.22462e-05
Klhdc3	linear_down	0.872807	0.0652056	0.602441	0.828047	0.0126922	0.179905	0.721789	3.44238e-05	0.00123385	0.676072	3.20076e-06	0.000121322	0.469107	6.03611e-15	4.23742e-13	0.460075	2.75231e-16	1.16155e-14
Cox4i2	linear_down	1.08547	0.306327	0.856144	0.964202	0.668093	0.865784	0.775684	0.00448538	0.0392129	0.760938	0.003759	0.026373	0.469928	1.27473e-09	1.74434e-08	0.567484	4.95397e-08	2.75675e-07
Asb9	linear_down	0.85744	0.236871	0.818275	0.818511	0.144172	0.479423	0.900675	0.426949	0.671526	0.736614	0.034169	0.124198	0.473822	2.08439e-05	9.01211e-05	0.540362	5.74116e-05	0.000170967
Syt8	linear_down	1.07669	0.745518	0.980744	0.957682	0.858044	0.94911	0.648517	0.0896277	0.276912	0.940325	0.802716	0.902323	0.475223	0.0141374	0.0271886	0.323274	0.000203122	0.00053791
Arhgef16	linear_down	0.794424	0.108677	0.682488	0.817072	0.171824	0.5131	0.746233	0.051592	0.194932	0.698736	0.0232494	0.0959747	0.47753	0.000119573	0.000421328	0.506537	5.83495e-05	0.000173411
Abcb9	linear_down	0.847348	0.0879518	0.649322	0.839165	0.0803944	0.389541	0.758374	0.00657458	0.0511811	0.725928	0.00311302	0.0230111	0.480541	1.02072e-08	1.07357e-07	0.489718	2.06907e-09	1.53999e-08
Fitm2	linear_down	0.923964	0.332385	0.871645	0.865964	0.0853468	0.400666	0.748505	0.00076795	0.0116658	0.749912	0.00143129	0.0130985	0.488584	5.95957e-12	1.58175e-10	0.47607	2.46503e-13	4.69424e-12
Hist1h2ail1	linear_down	0.894155	0.260481	0.834718	0.814333	0.0530344	0.332794	0.80189	0.0359538	0.155809	0.80195	0.0466536	0.153027	0.491121	4.27917e-07	2.88948e-06	0.510251	1.28493e-07	6.60217e-07
Timp4	linear_down	0.909534	0.304896	0.854833	0.956911	0.640906	0.851956	0.762301	0.00539101	0.0446329	0.721545	0.00169773	0.0147885	0.493345	4.09282e-09	4.80289e-08	0.558533	7.66272e-08	4.10802e-07
Trpm1	linear_down	1.04579	0.817122	0.985941	1.11435	0.591143	0.826945	1.00304	0.987956	0.996438	0.68772	0.100058	0.253924	0.502628	0.00984774	0.0199123	0.340708	6.59155e-05	0.000194098
Srrm3	linear_down	0.996485	0.977202	0.99844	0.968481	0.803744	0.927527	0.77968	0.0639188	0.224027	0.935582	0.620488	0.792237	0.505919	6.77393e-05	0.000254323	0.616149	0.000841904	0.00195276
Ubc	linear_down	0.710052	0.00509149	0.234129	0.740866	0.0150465	0.196915	0.673899	0.00162559	0.0194726	0.783152	0.05896	0.179451	0.507052	6.28543e-07	4.066e-06	0.502243	1.77549e-07	8.90862e-07
Higd1b	linear_down	0.974585	0.776577	0.983792	0.889002	0.225369	0.571107	0.764128	0.00726834	0.0545093	0.697287	0.000924233	0.00946082	0.508995	2.80334e-07	1.99473e-06	0.597819	3.79748e-06	1.43803e-05
Lynx1	linear_down	0.894694	0.124221	0.702843	0.833707	0.0150125	0.196915	0.734398	6.76252e-05	0.00200576	0.69872	1.39517e-05	0.000394102	0.509821	8.50763e-13	2.97855e-11	0.44296	4.36974e-17	2.35455e-15
Dcxr	linear_down	0.876585	0.150179	0.73587	0.777941	0.0109897	0.172008	0.712299	0.000737686	0.0113366	0.672904	0.000221242	0.00322458	0.510537	1.08205e-07	8.64472e-07	0.492086	2.54263e-09	1.84726e-08
Kalrn	linear_down	0.879375	0.0224788	0.422644	0.891791	0.0459473	0.314177	0.747652	2.2144e-06	0.000189004	0.704042	1.18114e-07	8.44161e-06	0.510579	5.98868e-17	9.10894e-15	0.486788	1.50753e-19	1.92316e-17
Wipf3	linear_down	1.03135	0.6926	0.972203	0.916305	0.272479	0.613997	0.833881	0.0244157	0.122925	0.779603	0.00375659	0.0263717	0.512169	1.29576e-11	3.19842e-10	0.501817	7.266e-13	1.21243e-11
Rilpl1	linear_down	0.944486	0.38842	0.901333	0.904893	0.139284	0.472269	0.757033	8.39093e-05	0.00232593	0.722221	1.52167e-05	0.000416931	0.517013	2.46427e-14	1.41237e-12	0.479024	3.01892e-17	1.71371e-15
Gcat	linear_down	0.879452	0.150143	0.73587	0.877307	0.157841	0.497641	0.793698	0.0141685	0.0869157	0.772659	0.00960346	0.0516948	0.517332	9.88469e-08	7.99945e-07	0.551848	8.10983e-08	4.33206e-07
Zbtb16	linear_down	0.912982	0.320843	0.866883	0.94886	0.573679	0.818752	0.858737	0.1052	0.302421	0.674384	0.000135741	0.0021792	0.517676	3.97143e-09	4.68361e-08	0.702484	0.000298156	0.000760607
Slc1a1	linear_down	1.08346	0.443583	0.921214	0.981256	0.864707	0.952366	0.668378	0.000943485	0.0134537	0.681069	0.00250496	0.0195746	0.521544	1.04148e-05	4.86844e-05	0.441036	1.48562e-08	9.22797e-08
Grik5	linear_down	0.92345	0.27885	0.844815	0.884743	0.111821	0.43862	0.77427	0.00136542	0.0172885	0.780582	0.00307013	0.0227508	0.521873	5.82073e-10	8.86485e-09	0.571155	1.74181e-09	1.32467e-08
LOC500300	linear_down	1.01192	0.884154	0.990419	0.958288	0.612311	0.837299	0.813082	0.0163357	0.0949566	0.755644	0.00245168	0.0192883	0.523976	2.92479e-09	3.5921e-08	0.570957	1.33757e-08	8.41409e-08
Mn1	linear_down	0.965285	0.699388	0.973477	0.934906	0.469845	0.75665	0.894221	0.232016	0.481904	0.813298	0.0372816	0.131757	0.524973	4.25318e-09	4.96651e-08	0.648045	1.19108e-05	4.08174e-05
L3hypdh	linear_down	0.944656	0.512589	0.945367	0.87261	0.142066	0.477607	0.894126	0.21524	0.46303	0.728667	0.00189322	0.0160437	0.525407	1.68505e-07	1.26608e-06	0.582554	5.83833e-07	2.61875e-06
Fzd8	linear_down	0.804076	0.000951856	0.0985484	0.716523	4.23286e-06	0.00139496	0.814059	0.0021833	0.0240955	0.704032	3.29587e-06	0.000124134	0.527587	3.18848e-12	8.98531e-11	0.59858	1.33491e-10	1.30456e-09
Mtfp1	linear_down	0.999271	0.993693	0.999591	0.988801	0.905925	0.969022	0.842455	0.0767802	0.251219	0.772571	0.0131627	0.0647437	0.52856	1.80044e-07	1.34681e-06	0.569515	3.78053e-07	1.75822e-06
Il15	linear_down	0.886197	0.0968394	0.66008	0.782152	0.00195189	0.0667354	0.8025	0.00447281	0.0391916	0.687096	1.59554e-05	0.000431195	0.529869	9.06941e-10	1.30108e-08	0.562149	6.67486e-10	5.60046e-09
Adora2a	linear_down	0.829679	0.0200883	0.410202	0.894877	0.17315	0.514437	0.741868	0.00051146	0.00873088	0.789997	0.00735605	0.0423241	0.530756	6.844e-09	7.52523e-08	0.543159	1.16339e-09	9.28209e-09
Crocc	linear_down	0.854366	0.0767944	0.627222	0.761343	0.00447598	0.106206	0.813087	0.0250642	0.125092	0.686026	0.000282343	0.00394084	0.532859	1.34138e-07	1.03608e-06	0.67574	8.12652e-05	0.00023424
Ccdc28b	linear_down	0.89774	0.156785	0.744081	0.815866	0.0118796	0.176187	0.796026	0.00469906	0.0405157	0.780027	0.00352922	0.0252537	0.534144	1.42606e-09	1.92478e-08	0.50631	9.40328e-12	1.20867e-10
RGD1307461	linear_down	1.09226	0.427589	0.917716	0.879295	0.257449	0.602678	0.87976	0.259034	0.513567	0.740362	0.0134548	0.0657447	0.535625	1.71444e-06	9.91236e-06	0.507905	8.51487e-08	4.52398e-07
Lrrc27	linear_down	0.845419	0.0786555	0.630921	0.729172	0.00259202	0.078649	0.767251	0.00906585	0.0639841	0.666853	0.000295457	0.00406177	0.536392	1.58068e-06	9.22649e-06	0.515871	3.89163e-08	2.20173e-07
Tsc22d3	linear_down	0.9147	0.121135	0.699852	0.817082	0.000795395	0.0414064	0.799952	0.000242963	0.0049613	0.668514	4.91544e-09	6.55245e-07	0.536942	7.42135e-16	6.87866e-14	0.72119	2.80192e-07	1.3502e-06
Agap2	linear_down	0.860894	0.0393444	0.521841	0.884056	0.098589	0.421554	0.810521	0.00560073	0.0456054	0.813188	0.00944412	0.0510921	0.539664	4.16431e-10	6.605e-09	0.636257	9.84238e-08	5.17598e-07
Ckm	linear_down	0.911909	0.321615	0.867592	0.891964	0.226698	0.572911	0.896485	0.249657	0.503727	0.816385	0.0434388	0.146242	0.540291	1.5105e-08	1.51869e-07	0.563193	3.2165e-08	1.85787e-07
Otub2	linear_down	0.830582	0.0160301	0.381115	0.863448	0.0618891	0.356606	0.727637	0.000114948	0.00291398	0.817992	0.0155258	0.0731071	0.5414	1.14906e-09	1.58887e-08	0.525323	2.36908e-11	2.82196e-10
Hey1	linear_down	0.808098	0.06566	0.602441	0.931908	0.547952	0.803965	0.705842	0.00519915	0.0436847	0.72157	0.0112591	0.0579261	0.541919	5.65773e-05	0.000216877	0.551379	1.49929e-05	5.03755e-05
Atp1a2	linear_down	0.85829	0.00577014	0.248765	0.8266	0.000810445	0.0418049	0.784559	3.13248e-05	0.00115415	0.757739	7.21374e-06	0.000228834	0.542336	7.65162e-17	1.0807e-14	0.547428	2.33706e-17	1.37262e-15
Hist1h1b	linear_down	0.844484	0.0419153	0.535493	0.756037	0.00190903	0.0663738	0.754192	0.0015159	0.0185409	0.715423	0.000437945	0.00550984	0.54372	7.31453e-08	6.17209e-07	0.562329	2.13083e-08	1.27678e-07
Dyrk2	linear_down	0.779586	0.00946946	0.306955	0.788957	0.0148437	0.195456	0.710224	0.000576079	0.0096262	0.674632	0.000181597	0.00275709	0.54518	3.94758e-08	3.55072e-07	0.374011	4.0388e-16	1.59191e-14
Prkd1	linear_down	0.803661	9.01521e-05	0.0356521	0.778491	2.24155e-05	0.00428931	0.691802	5.09649e-09	1.95048e-06	0.745297	2.66251e-06	0.000104437	0.545245	2.98556e-14	1.65517e-12	0.67625	1.12474e-09	9.01007e-09
Scarf1	linear_down	0.827192	0.00802441	0.292029	0.793096	0.00212416	0.0701783	0.710812	1.25608e-05	0.000624707	0.703485	1.94629e-05	0.000491387	0.545752	3.40887e-10	5.50992e-09	0.656099	2.51774e-07	1.22621e-06
Dgcr6	linear_down	0.897621	0.0769953	0.627222	0.836784	0.0053331	0.11504	0.804096	0.000729201	0.0112793	0.737629	1.46127e-05	0.000404115	0.550041	5.30184e-13	2.00062e-11	0.5495	3.84875e-14	8.91828e-13
Tor3a	linear_down	0.822589	0.00092847	0.0985484	0.757975	1.0453e-05	0.0025309	0.786719	9.17605e-05	0.0024742	0.695991	1.13731e-07	8.22743e-06	0.552893	6.79585e-14	3.33165e-12	0.595302	6.41605e-13	1.09211e-11
Etv4	linear_down	0.855221	0.039518	0.521841	0.78091	0.00255816	0.0782218	0.804568	0.00627429	0.0495253	0.734009	0.000340727	0.00453182	0.553776	9.69086e-09	1.02471e-07	0.504842	1.12343e-11	1.42549e-10
Cdh23	linear_down	0.914555	0.130521	0.708932	0.856639	0.0124552	0.178925	0.732716	2.34885e-06	0.000197154	0.768562	9.35844e-05	0.00164521	0.55457	5.50096e-13	2.04587e-11	0.512089	2.28396e-16	9.92561e-15
Vtn	linear_down	0.952639	0.429454	0.917716	0.918976	0.183086	0.52696	0.766998	7.51984e-05	0.00217598	0.823247	0.00443445	0.0298076	0.555116	2.53282e-12	7.4196e-11	0.549798	1.02553e-13	2.17654e-12
Dusp8	linear_down	0.96394	0.643756	0.967439	0.919832	0.307555	0.646777	0.753365	0.00089123	0.0128632	0.69392	7.0258e-05	0.00131473	0.557783	8.72155e-09	9.28004e-08	0.519845	4.52827e-11	4.979e-10
Prdx5	linear_down	1.03003	0.781613	0.983792	1.0221	0.841028	0.942346	0.923115	0.463327	0.69962	0.885466	0.290889	0.510859	0.557817	3.81493e-06	2.00978e-05	0.657605	0.000271433	0.000700724
Lgalsl	linear_down	0.986047	0.833543	0.985941	0.946828	0.421938	0.726647	0.836418	0.0101108	0.0689797	0.781147	0.000857563	0.0089561	0.560724	5.26059e-12	1.42147e-10	0.539366	8.51538e-14	1.82358e-12
Ndufs8	linear_down	1.04351	0.673352	0.971699	0.98948	0.918042	0.973191	0.906027	0.338269	0.594207	0.84072	0.111542	0.273247	0.563721	1.14212e-06	6.88842e-06	0.615683	1.05679e-05	3.66172e-05
Snrpn	linear_down	0.703003	0.101431	0.6709	0.78704	0.277312	0.618074	0.64757	0.0534617	0.199958	0.67548	0.0930888	0.242247	0.564118	0.0222432	0.0403446	0.294878	6.87672e-06	2.46481e-05
Ppm1j	linear_down	0.949406	0.469838	0.934792	0.909409	0.201377	0.547966	0.793023	0.00242079	0.025735	0.80591	0.00694197	0.0407519	0.564773	1.19828e-09	1.64589e-08	0.559848	8.75046e-11	8.96506e-10
Pde4c	linear_down	0.945177	0.543179	0.95158	0.952972	0.618366	0.83917	0.765607	0.00803869	0.0587898	0.805693	0.0383285	0.13402	0.565665	5.46078e-06	2.7522e-05	0.581041	1.62622e-06	6.6051e-06
Gpcpd1	linear_down	0.842571	0.0957829	0.657621	0.810617	0.0452484	0.312136	0.805735	0.0401412	0.166983	0.690377	0.00101796	0.0101318	0.567425	1.2336e-06	7.37674e-06	0.592984	2.6526e-06	1.03829e-05
Calm3	linear_down	0.844434	0.0191351	0.400412	0.816775	0.0063769	0.12798	0.842849	0.0201407	0.109051	0.746388	0.000246424	0.00351659	0.567984	2.02782e-10	3.49173e-09	0.546656	3.84309e-12	5.44087e-11
Col5a3	linear_down	0.919207	0.286749	0.847567	0.813328	0.0127955	0.180705	0.703996	4.72732e-05	0.00154079	0.681591	2.7576e-05	0.000646564	0.571749	1.58272e-08	1.58143e-07	0.51538	1.7038e-11	2.08821e-10
Vgll2	linear_down	0.975207	0.75333	0.981282	1.05801	0.489338	0.769921	0.751328	0.000700225	0.0110724	0.712909	0.000157493	0.00245854	0.573748	6.40653e-09	7.10346e-08	0.537119	5.05809e-11	5.48029e-10
Rasl11a	linear_down	0.793297	0.0948234	0.657621	1.0278	0.841554	0.94235	0.743785	0.0424364	0.172184	0.838322	0.22885	0.439158	0.573798	0.00159807	0.0040905	0.520495	7.17712e-05	0.000209315
P4ha2	linear_down	1.00667	0.929823	0.994397	0.967525	0.67209	0.867731	0.88039	0.104738	0.301532	0.812947	0.0140685	0.067794	0.575186	1.8238e-08	1.78675e-07	0.634799	2.91545e-07	1.39919e-06
Rgn	linear_down	1.00513	0.966094	0.997494	1.05246	0.681092	0.872057	0.887329	0.343987	0.599894	0.767061	0.0536025	0.16864	0.578566	0.000544911	0.0015849	0.533474	2.70417e-05	8.64053e-05
Dnmt3a	linear_down	0.948243	0.269808	0.84189	0.894599	0.0253522	0.247962	0.816389	8.67658e-05	0.00238837	0.795629	3.05919e-05	0.000692639	0.579721	3.64055e-16	3.82225e-14	0.567957	6.22382e-18	4.55798e-16
Rara	linear_down	0.866857	0.00932788	0.306955	0.842226	0.00266411	0.080332	0.802269	0.000146232	0.0034775	0.746789	3.67906e-06	0.000135913	0.581195	3.08896e-13	1.23842e-11	0.538318	1.00482e-16	5.03005e-15
Them6	linear_down	1.06127	0.544036	0.95158	0.931581	0.495129	0.773441	0.924818	0.44614	0.685889	0.82901	0.0911525	0.239149	0.581666	4.4716e-05	0.000175841	0.650391	0.000187048	0.000499805
Atg101	linear_down	0.969736	0.715699	0.977367	0.963868	0.672559	0.867731	0.902592	0.239404	0.490613	0.837861	0.0574711	0.176215	0.58363	5.88243e-07	3.84699e-06	0.724049	0.000514207	0.00125448
Cav3	linear_down	0.899107	0.0806897	0.634864	0.902286	0.0977397	0.420343	0.840991	0.00606739	0.0482463	0.791797	0.000549345	0.0064657	0.584249	5.58804e-12	1.48647e-10	0.61752	3.46348e-11	3.91714e-10
Nrarp	linear_down	1.12797	0.124766	0.702843	1.0501	0.544082	0.80131	0.835723	0.0300934	0.139141	0.874913	0.120031	0.287571	0.584902	1.26402e-07	9.8855e-07	0.554452	1.61559e-09	1.2382e-08
Gja4	linear_down	0.936737	0.344586	0.879698	0.961024	0.576961	0.819277	0.842996	0.0191346	0.105588	0.768606	0.000880849	0.00912698	0.585364	1.17703e-08	1.21429e-07	0.610453	7.08223e-09	4.74442e-08
Exoc3l1	linear_down	1.0262	0.746518	0.980744	0.969433	0.711354	0.88881	0.843022	0.0459605	0.181094	0.860449	0.0919906	0.240497	0.585677	7.51007e-07	4.75705e-06	0.588726	1.15829e-07	6.01925e-07
Tigar	linear_down	0.872773	0.0179207	0.395189	0.843941	0.00426388	0.103449	0.763449	1.23241e-05	0.000624541	0.76803	4.23092e-05	0.000902799	0.586593	8.9197e-13	3.08523e-11	0.521172	2.59585e-17	1.5171e-15
Zfp691	linear_down	0.956176	0.45828	0.92796	0.882583	0.04813	0.31937	0.850079	0.0105079	0.0708728	0.785848	0.000446343	0.00558588	0.589242	5.85956e-11	1.18429e-09	0.565852	4.01628e-13	7.1331e-12
Ddrgk1	linear_down	0.940592	0.485879	0.939731	0.910479	0.300886	0.640975	0.892447	0.207695	0.454025	0.811353	0.0307753	0.115947	0.590498	1.16606e-06	7.02239e-06	0.638995	6.5967e-06	2.37377e-05
Bola1	linear_down	0.962079	0.673869	0.971699	0.930184	0.448131	0.742961	0.91492	0.34736	0.602762	0.840107	0.0858679	0.229342	0.591149	6.97941e-06	3.41318e-05	0.645791	3.32321e-05	0.000104331
Ndufb9	linear_down	0.971833	0.70668	0.97591	0.975614	0.749021	0.903908	0.837786	0.0240229	0.121435	0.800387	0.00731175	0.0421408	0.591705	6.14272e-09	6.86226e-08	0.583799	8.1631e-10	6.69758e-09
Egfl8	linear_down	0.922403	0.433519	0.918347	0.986284	0.89636	0.965098	0.9524	0.643352	0.824127	0.780509	0.0325971	0.120703	0.591814	9.77586e-05	0.000351822	0.618337	8.48746e-05	0.000243225
Fam73b	linear_down	0.937091	0.30108	0.853699	0.917456	0.18274	0.526436	0.808062	0.00138786	0.0174227	0.812059	0.00288087	0.021687	0.593021	1.49178e-10	2.6337e-09	0.626977	5.93899e-10	5.04729e-09
Atp5g1	linear_down	0.9959	0.954509	0.996967	0.935646	0.363698	0.687239	0.821712	0.00863022	0.0617917	0.830749	0.0178938	0.0805969	0.59331	1.45483e-09	1.95472e-08	0.568171	2.89249e-11	3.3545e-10
Hpn	linear_down	0.905651	0.329424	0.869341	0.958706	0.68482	0.874094	0.842926	0.107325	0.305681	0.86552	0.189689	0.388616	0.59336	8.21767e-05	0.00030156	0.609866	3.54608e-05	0.000110858
Glul	linear_down	0.859375	0.0521265	0.569638	0.837527	0.0257103	0.249613	0.872723	0.0863257	0.270229	0.706605	6.26877e-05	0.00121361	0.594321	1.07928e-08	1.12717e-07	0.622942	4.40542e-08	2.4677e-07
Tmem246	linear_down	0.94117	0.377474	0.894938	0.805589	0.00396254	0.0993429	0.696384	4.7583e-06	0.000320753	0.75595	0.00042192	0.00537088	0.59654	2.2066e-08	2.1e-07	0.733926	6.03156e-05	0.000178851
Smtnl2	linear_down	0.789808	0.000291113	0.0668412	0.752205	2.30345e-05	0.00429822	0.757235	3.57319e-05	0.00126455	0.710342	2.05933e-06	8.63317e-05	0.596575	2.57904e-11	5.85042e-10	0.485961	4.88001e-18	3.75397e-16
LOC100911068	linear_down	1.04111	0.516187	0.946249	0.992859	0.910854	0.971272	0.832575	0.00562661	0.0457491	0.863219	0.0322131	0.119578	0.596792	5.11375e-10	7.96188e-09	0.652627	1.0701e-08	6.87742e-08
Lrg1	linear_down	0.893775	0.0844084	0.643011	0.945032	0.395029	0.710524	0.859074	0.0243519	0.122784	0.815238	0.0047108	0.0311857	0.597052	2.52533e-09	3.17378e-08	0.677127	2.64657e-07	1.28316e-06
Bnip1	linear_down	0.917091	0.0904798	0.653917	0.924671	0.132592	0.463623	0.787285	1.5032e-05	0.000707746	0.799216	9.55427e-05	0.00167186	0.597983	4.08678e-14	2.20389e-12	0.550205	6.64191e-18	4.83433e-16
Sall2	linear_down	0.818515	0.000887506	0.0979825	0.743148	5.45269e-06	0.00157782	0.740461	3.47652e-06	0.000259406	0.724233	2.49851e-06	9.9471e-05	0.59799	5.37905e-11	1.10986e-09	0.580225	4.96774e-13	8.68e-12
Ager	linear_down	0.95253	0.540523	0.95158	1.01354	0.868443	0.95338	0.814022	0.0160089	0.0938814	0.973681	0.752682	0.874477	0.598655	1.85659e-06	1.06152e-05	0.657767	7.52845e-06	2.67979e-05
Rbpms2	linear_down	0.946739	0.536933	0.951507	0.963186	0.683692	0.873494	0.73252	0.00156241	0.0189534	0.707256	0.000952984	0.0096575	0.598823	1.10923e-05	5.15467e-05	0.589073	1.0384e-06	4.41244e-06
Haus4	linear_down	0.948211	0.537114	0.951507	0.971346	0.744396	0.901688	0.859877	0.0945363	0.284467	0.843296	0.0746794	0.210413	0.598937	6.45863e-06	3.1874e-05	0.684279	0.000129771	0.00035905
Acss2	linear_down	1.07224	0.259159	0.834718	1.01339	0.831754	0.940251	0.845855	0.00896319	0.0634482	0.864885	0.0301346	0.114332	0.599496	3.781e-11	8.17083e-10	0.582827	9.83436e-13	1.61824e-11
Dab2ip	linear_down	0.953923	0.447464	0.923254	0.922057	0.200188	0.546693	0.858283	0.0174693	0.0992604	0.803312	0.00142124	0.0130609	0.599969	3.51906e-11	7.66056e-10	0.590187	2.31982e-12	3.43599e-11
Exoc3l4	linear_down	0.878011	0.0536648	0.573824	0.876676	0.0591516	0.349141	0.72155	1.22838e-05	0.000624541	0.772677	0.000660012	0.00737324	0.600313	6.18417e-09	6.89558e-08	0.592489	3.14664e-10	2.82388e-09
S1pr3	linear_down	0.812432	0.00660448	0.262938	0.829319	0.0170998	0.208501	0.773449	0.00124873	0.0163916	0.80423	0.00801537	0.0451326	0.601153	1.15093e-07	9.10913e-07	0.596251	9.03681e-09	5.90378e-08
Pwwp2b	linear_down	0.953149	0.599484	0.957756	0.888175	0.212959	0.558496	0.848703	0.0850231	0.267919	0.787882	0.0190658	0.0841507	0.602086	8.18738e-06	3.9199e-05	0.674659	0.000118589	0.000330579
Sarm1	linear_down	0.961897	0.666406	0.971123	0.926522	0.418623	0.724092	0.861056	0.115597	0.319216	0.847814	0.0986522	0.251215	0.603113	2.33673e-05	9.97587e-05	0.606927	4.70157e-06	1.74748e-05
Ccnjl	linear_down	0.789206	0.024937	0.443557	0.862753	0.168358	0.509905	0.7031	0.00189838	0.0218664	0.767335	0.020863	0.0895509	0.603314	0.00012221	0.000429601	0.496254	7.73168e-08	4.14312e-07
Rbm20	linear_down	0.864531	0.00345914	0.197304	0.801989	2.46082e-05	0.00435748	0.762167	4.60577e-07	6.07143e-05	0.690435	4.763e-10	1.00907e-07	0.603322	5.24379e-15	3.81671e-13	0.594272	2.00309e-16	8.9341e-15
Adgrg1	linear_down	1.08604	0.256551	0.832301	1.05284	0.489023	0.769921	0.872547	0.0704156	0.238348	0.831554	0.0213863	0.0910395	0.604389	3.47258e-08	3.15216e-07	0.673552	1.65041e-06	6.69875e-06
Spa17	linear_down	0.985108	0.878072	0.989943	1.14295	0.179379	0.522191	0.905386	0.329507	0.586574	0.856509	0.153092	0.338795	0.604403	9.13966e-05	0.000331396	0.580594	5.72699e-06	2.09062e-05
Coq10a	linear_down	0.964049	0.555839	0.953367	0.949524	0.412822	0.720678	0.836722	0.00592515	0.0475952	0.840816	0.0106719	0.0556765	0.608085	8.1715e-11	1.56872e-09	0.598843	6.25354e-12	8.37382e-11
Deaf1	linear_down	0.925273	0.134136	0.714235	0.849929	0.0031652	0.087738	0.842145	0.00173742	0.0204491	0.779454	3.08042e-05	0.000693474	0.609445	2.96551e-12	8.47777e-11	0.620439	7.21216e-13	1.20764e-11
Galnt18	linear_down	0.935188	0.211941	0.796597	0.891253	0.0412347	0.297915	0.798453	0.000124014	0.00307587	0.871056	0.0192612	0.0848238	0.61029	2.81641e-11	6.3045e-10	0.631017	1.53623e-11	1.89853e-10
Snta1	linear_down	0.961839	0.583089	0.954833	0.90947	0.189427	0.533816	0.864848	0.0466784	0.182891	0.832943	0.0178495	0.080489	0.611042	5.58669e-09	6.33251e-08	0.631891	1.14528e-08	7.30909e-08
Tmem88	linear_down	0.926071	0.293158	0.851226	0.946287	0.464066	0.753481	0.805712	0.00565052	0.0458534	0.821767	0.0159114	0.0744962	0.611084	3.10645e-07	2.18854e-06	0.597102	1.21805e-08	7.72367e-08
Ankrd39	linear_down	0.924469	0.293172	0.851226	0.859868	0.0565512	0.341785	0.685579	1.11716e-05	0.000583875	0.696813	5.17616e-05	0.00105697	0.611313	6.10703e-07	3.96139e-06	0.6258	1.94612e-07	9.68491e-07
RGD1311756	linear_down	0.912375	0.132098	0.711215	0.901228	0.0958981	0.418043	0.793796	0.000360063	0.00657524	0.747929	2.92727e-05	0.000670098	0.611444	1.88374e-10	3.26259e-09	0.539625	7.23234e-15	2.03328e-13
Fam195a	linear_down	1.05443	0.540081	0.95158	1.02204	0.807043	0.928932	0.906454	0.273179	0.529142	0.896111	0.245694	0.458437	0.61172	5.67624e-06	2.84748e-05	0.634609	5.59194e-06	2.05015e-05
Gpr157	linear_down	0.92217	0.109035	0.682977	0.836919	0.000918161	0.045237	0.849694	0.00214201	0.0237948	0.804914	0.000142944	0.00226421	0.612531	5.48528e-13	2.04587e-11	0.616096	7.33405e-14	1.60668e-12
Cgrrf1	linear_down	0.970342	0.585625	0.955358	0.916597	0.129446	0.460219	0.846189	0.00431043	0.0382776	0.8009	0.000413168	0.00528784	0.612853	3.7255e-11	8.06557e-10	0.593977	3.99723e-13	7.10991e-12
Gde1	linear_down	0.930466	0.222147	0.803213	0.879763	0.0376542	0.289559	0.841146	0.00533782	0.0444205	0.802226	0.000909996	0.00933927	0.613075	2.8021e-10	4.61084e-09	0.670648	1.00247e-08	6.48844e-08
Notch4	linear_down	0.955949	0.456352	0.92796	0.958695	0.496818	0.774134	0.801957	0.000660974	0.0106982	0.84525	0.0118424	0.0600677	0.613541	4.8327e-10	7.5441e-09	0.656396	4.58405e-09	3.18042e-08
Abcb4	linear_down	0.967571	0.484093	0.939731	0.934039	0.159753	0.500215	0.85255	0.00139962	0.0174791	0.790844	1.59282e-05	0.000431195	0.613676	4.00181e-14	2.16792e-12	0.590083	1.31503e-16	6.26566e-15
Trpt1	linear_down	0.957433	0.513734	0.945367	0.932488	0.309716	0.647666	0.876101	0.0559016	0.206096	0.847279	0.0240126	0.0981011	0.613923	1.11115e-08	1.15537e-07	0.626662	5.11335e-09	3.51273e-08
Rasl12	linear_down	0.925986	0.213089	0.797323	0.932425	0.272303	0.613949	0.786078	0.000324278	0.00612617	0.896291	0.101081	0.255589	0.614454	2.61938e-09	3.28155e-08	0.623387	5.59612e-10	4.77643e-09
Map1lc3a	linear_down	0.946212	0.52421	0.949371	0.921437	0.355886	0.682877	0.876128	0.137404	0.354557	0.83977	0.0635427	0.188609	0.614994	1.56762e-06	9.16623e-06	0.663983	1.49356e-05	5.02399e-05
Ppp1r16b	linear_down	0.973279	0.685041	0.972033	1.00197	0.977268	0.992384	0.809283	0.0035249	0.0334556	0.873889	0.0673357	0.195754	0.61544	7.46879e-08	6.27548e-07	0.59948	1.79329e-09	1.36033e-08
Alg2	linear_down	0.944648	0.250428	0.826907	0.85007	0.00199816	0.0677234	0.836702	0.00071162	0.011168	0.708085	1.17347e-08	1.32591e-06	0.616319	4.62186e-13	1.75749e-11	0.580678	3.69857e-16	1.49251e-14
Tst	linear_down	0.9395	0.404681	0.908096	0.84091	0.0270174	0.254392	0.88643	0.117732	0.322506	0.861497	0.0674158	0.195843	0.616419	1.50914e-07	1.14698e-06	0.622413	5.17185e-08	2.86992e-07
Hyal1	linear_down	1.03999	0.601018	0.958129	1.02852	0.715918	0.890133	0.778353	0.0019816	0.0226595	0.768276	0.00202693	0.0168755	0.617273	4.09584e-07	2.7863e-06	0.563799	9.02834e-10	7.34148e-09
Mgst3	linear_down	1.07418	0.436321	0.918347	1.08502	0.383546	0.702414	0.871667	0.1433	0.363555	0.829793	0.0599295	0.181471	0.618126	4.72762e-06	2.41865e-05	0.719188	0.000664262	0.00157553
Gpd2	linear_down	0.81997	0.00395696	0.20411	0.761701	0.00014672	0.0142155	0.8085	0.00253985	0.0265956	0.739402	6.90995e-05	0.0012992	0.619145	3.61454e-09	4.31418e-08	0.53361	7.77176e-14	1.69182e-12
Cep131	linear_down	0.896954	0.166717	0.758119	0.884519	0.129757	0.460547	0.846682	0.0403871	0.16777	0.81379	0.0168857	0.0773782	0.621164	6.93838e-07	4.44716e-06	0.644443	8.83162e-07	3.80418e-06
Zfp523	linear_down	0.879249	0.0138922	0.362235	0.887989	0.0264756	0.252846	0.850779	0.0027962	0.0285001	0.78028	2.70115e-05	0.000634582	0.621857	4.88672e-12	1.33585e-10	0.653769	1.94516e-11	2.35484e-10
Pragmin	linear_down	0.908586	0.205289	0.792605	0.87768	0.0969451	0.420007	0.783902	0.00248258	0.0261759	0.871213	0.0928591	0.241809	0.62198	5.13487e-07	3.42056e-06	0.548928	2.05586e-10	1.92053e-09
Astn1	linear_down	0.968487	0.570372	0.953367	0.942441	0.314247	0.650913	0.755093	1.23144e-05	0.000624541	0.790207	0.000310291	0.00421683	0.623017	1.28865e-09	1.76135e-08	0.628042	1.31212e-10	1.28448e-09
Shank3	linear_down	0.987027	0.823675	0.985941	0.98357	0.782176	0.920104	0.821552	0.0015577	0.018935	0.861564	0.0204589	0.0883385	0.623021	2.19791e-10	3.74655e-09	0.682424	1.79153e-08	1.0911e-07
Zfp787	linear_down	0.913585	0.218353	0.800042	0.939331	0.406698	0.717398	0.884439	0.104471	0.301055	0.852739	0.0469749	0.15363	0.624558	4.49017e-07	3.02506e-06	0.665682	1.57461e-06	6.41744e-06
Nos3	linear_down	1.05294	0.471662	0.935045	0.998721	0.98617	0.995669	0.825277	0.0114731	0.0753841	0.834273	0.0229298	0.0951598	0.624945	2.14818e-07	1.57613e-06	0.670444	1.34035e-06	5.56605e-06
Hras	linear_down	0.911727	0.155071	0.742137	0.891376	0.0841527	0.398564	0.894594	0.0937781	0.283605	0.784554	0.000778087	0.008294	0.625341	3.33599e-09	4.03858e-08	0.636717	2.19877e-09	1.62127e-08
Eef2k	linear_down	0.873398	0.011577	0.334999	0.771212	5.67298e-06	0.00160248	0.833292	0.00101171	0.0141544	0.736335	5.87294e-07	3.12451e-05	0.626101	2.19262e-12	6.653e-11	0.569138	1.89535e-16	8.51758e-15
Isoc2b	linear_down	1.04022	0.60354	0.958784	0.936664	0.407956	0.718419	0.794417	0.00475635	0.0409205	0.77984	0.00387955	0.0269953	0.627227	1.14584e-06	6.90413e-06	0.570729	2.56947e-09	1.86448e-08
Fmc1	linear_down	0.988847	0.885838	0.990419	0.963578	0.643695	0.852797	0.89189	0.155601	0.382136	0.88197	0.139238	0.3178	0.627236	9.50992e-07	5.86717e-06	0.647416	1.05699e-06	4.48502e-06
Serpine2	linear_down	0.978993	0.586335	0.955358	0.900391	0.00976269	0.161047	0.818811	3.14943e-06	0.000245889	0.767905	1.73629e-08	1.82295e-06	0.627684	2.1139e-17	3.58275e-15	0.617982	4.41522e-19	4.86661e-17
Tp53inp2	linear_down	0.958251	0.44035	0.919518	0.915291	0.116565	0.444241	0.795135	0.000101057	0.0026643	0.810943	0.000627347	0.007136	0.628719	1.26601e-11	3.14225e-10	0.560985	3.81922e-16	1.52521e-14
Timm8b	linear_down	0.944163	0.228311	0.809286	0.913531	0.0646691	0.362772	0.813469	5.59849e-05	0.00174332	0.818962	0.000189379	0.00284404	0.628933	1.33343e-13	6.10803e-12	0.618001	3.85065e-15	1.15364e-13
Ushbp1	linear_down	0.952816	0.511083	0.945367	0.936553	0.391337	0.707532	0.885642	0.112659	0.31501	0.909578	0.235974	0.446782	0.628942	1.05225e-06	6.41847e-06	0.666357	2.37441e-06	9.3619e-06
Ggct	linear_down	0.962977	0.605443	0.958784	1.12162	0.123728	0.45236	0.92971	0.332866	0.590357	0.866749	0.0759715	0.212757	0.629386	1.42234e-06	8.38702e-06	0.716317	6.43306e-05	0.000189822
Pptc7	linear_down	1.04224	0.528854	0.950718	0.988062	0.856784	0.948748	0.871083	0.0408401	0.168531	0.844787	0.0179546	0.0807481	0.629434	3.23848e-09	3.94065e-08	0.607121	8.4028e-11	8.64621e-10
Nprl3	linear_down	0.928725	0.137817	0.719428	0.873097	0.00961015	0.159909	0.835828	0.000720738	0.0111954	0.794684	5.67104e-05	0.00113279	0.62984	6.16736e-12	1.62961e-10	0.625286	2.55433e-13	4.81789e-12
Arfgap1	linear_down	0.932755	0.241931	0.824826	0.911633	0.130706	0.461321	0.874227	0.0290272	0.136172	0.792881	0.000515829	0.00614099	0.629917	8.72365e-10	1.25756e-08	0.63092	1.44595e-10	1.40153e-09
Rilp	linear_down	0.952788	0.520872	0.94753	0.835208	0.0245387	0.244665	0.837222	0.0247969	0.124325	0.882663	0.12827	0.299664	0.629957	1.04077e-06	6.36153e-06	0.682197	8.17623e-06	2.89388e-05
LOC100910945	linear_down	0.935467	0.390373	0.9014	0.813156	0.014668	0.194014	0.876054	0.102424	0.298715	0.803529	0.0124966	0.0624388	0.631939	6.14501e-06	3.05079e-05	0.505604	9.97203e-11	1.01118e-09
Pcbp3	linear_down	0.80222	0.00303759	0.178887	0.849591	0.0306696	0.266177	0.863515	0.0475586	0.185361	0.76305	0.000897498	0.00924313	0.632576	7.92696e-07	4.98386e-06	0.585469	2.18996e-09	1.61678e-08
Lbx1	linear_down	0.961979	0.634308	0.965963	0.976942	0.779816	0.919616	0.987765	0.882108	0.952087	0.902295	0.243288	0.455766	0.632785	3.11325e-06	1.67281e-05	0.699218	6.50226e-05	0.000191755
Zbtb5	linear_down	0.87263	0.0109792	0.328103	0.831491	0.000991477	0.0464936	0.782314	1.89243e-05	0.000819041	0.770057	1.61767e-05	0.000433712	0.633196	2.88805e-11	6.42848e-10	0.651605	2.75076e-11	3.22681e-10
Cuedc2	linear_down	0.87427	0.0185452	0.399522	0.86419	0.0137062	0.186266	0.809724	0.000466147	0.00810904	0.776214	8.60848e-05	0.00154979	0.633654	8.43407e-10	1.22325e-08	0.624101	2.54767e-11	3.01051e-10
Glrx5	linear_down	1.0149	0.822454	0.985941	0.978315	0.745793	0.902287	0.854353	0.0223076	0.115984	0.839174	0.0159609	0.0746372	0.634167	2.90305e-08	2.68238e-07	0.659238	5.36105e-08	2.96381e-07
Ndufb11	linear_down	1.00036	0.994909	0.99976	0.93252	0.230534	0.576231	0.842543	0.00410781	0.0370046	0.866237	0.0209968	0.089808	0.634576	9.88071e-11	1.84606e-09	0.607397	8.24234e-13	1.37342e-11
Flt4	linear_down	1.0344	0.581484	0.954833	0.977262	0.718437	0.891161	0.855927	0.0170532	0.0978804	0.861043	0.028511	0.110289	0.636947	2.45881e-08	2.31334e-07	0.608961	2.0546e-10	1.92053e-09
Spag1	linear_down	0.990347	0.900496	0.992459	0.955145	0.572102	0.818128	0.750022	0.00086087	0.0126247	0.787077	0.00690425	0.0405706	0.638358	8.37894e-06	3.99228e-05	0.677791	1.7111e-05	5.68136e-05
[truncated: 1,467 more rows]

## Sheet: rat_male_soleus
GeneName	trend	FC_9-6	Pval_9-6	P.adj_9-6	FC_12-6	Pval_12-6	P.adj_12-6	FC_18-6	Pval_18-6	P.adj_18-6	FC_21-6	Pval_21-6	P.adj_21-6	FC_24-6	Pval_24-6	P.adj_24-6	FC_27-6	Pval_27-6	P.adj_27-6
[truncated: 1,559 more rows]

[truncated: 9 more sheets: rat_male_tibialis anterior, mouse_male_diaphragm, mouse_male_gastrocnemius, mouse_male_soleus, mouse_male_tibialis anterior, mouse_female_diaphragm, mouse_female_gastrocnemius, mouse_female_soleus, mouse_female_tibialis anterior]
