# Supplementary material for: Age-related gene expression signatures from limb skeletal muscles and the diaphragm in mice and rats reveal common and species-specific changes
Source: Skelet Muscle. 2023 Jul 12;13:11. doi: 10.1186/s13395-023-00321-3 (PMC10337157; doi:10.1186/s13395-023-00321-3)
Supplement: Supplementary file 1 — Additional file 1: Table S1. Number of samples for individual muscles in male rats and male and female mice. Number of samples corresponds to the number of animals. E.g. 12 muscles are collected from 12 animals. Table S2. Fold change and adjusted p values of age-related genes in skeletal muscles of rats and mice. Table S3. Probe and primer sequences used for RT-qPCR in mice. Highlighted genes were used as reference genes. Table S4. Probe and primer sequences used for RT-qPCR in rats. Highlighted genes were used as reference genes. Figure S1. Numbers of age-related genes under a stringent cutoff. Figure S2. Gastrocnemius, tibialis anterior and soleus muscle weights in male and female C57Bl6J mice (A, B) and male Sprague Dawley rats (C). Figure S3. Numbers of age-related genes in rat muscles, using lower animal numbers. Figure S4. Numbers of linear and logistic age-related genes in diaphragm, gastrocnemius, soleus and tibialis anterior muscles from female mice. Figure S5. Under stricter examination, rat muscles still enrich for more age-related up-regulated pathways. Figure S6. Age-related genes in male rats and male mice that are associated with immune (A) and mitochondrial (B) pathways. Figure S7. Pathways enriched by age-related genes that were shared between male and female mice. Figure S8. Under stricter examination, rat muscles still enrich for more age-related down-regulated pathways. Figure S9. Transcription factors (TFs) associated with pathways enriched by age-related genes. Figure S10. RT-qPCR validation of top five up- and down-regulated genes in skeletal muscles from male (A and B) and female (C and D) mice. Figure S11. RT-qPCR validation of top five up- and down-regulated genes in skeletal muscles from rats. Figure S12. RT-qPCR validation of transcription factors identified in mice (selected from Figure S9A). Figure S13. RT-qPCR validation of transcription factors identified in rats (selected from Figure S9B). [file 13395_2023_321_MOESM1_ESM.zip › Table_S3 Mouse Primers for RT_qPCR.xlsx]

## Sheet: Sheet1
Table S3. Probe and primer sequences used for RT-qPCR in mice. Highlighted genes were used as reference genes.
Gene	Probe Sequence (5' to 3')	Forward Primer (5' to 3')	Reverse Primer (5' to 3')
Angptl1	TGAAGCTGCTGAGAAAGGAAAGCC	GGACGGGAACATTGTAAACGA	CTGCGTGACTCTGGAGTTCATG
Arcn1	AACCTGGCACAGATCAGAACCTTTACA	CCTGGGATACCGGGAGAATG	CGCCGCATCTCAGCCTTAG
Bcl3	ACGTCCATAACAACCTGCGGCA	TTGGGAGCCGCGAAGTAG	GTCTGGTAATGTGGTGATGACA
Cd209b	TCCTCCAGGAACTGACCCAGCTG	GAGAGGCAGAAGGAACAAGAGAAG	CGCCTGCATGGACTCATTC
Chodl	CCTAGGAGGTCCCTACCTTTACCAGT	CACCAACCAACTGCCAATCCT	GTTGCACCTGTCGTCATTCC
Chp1	TGGATAAAGATGACAAGATCTCCCGTGA	GCTGCACTTTGCTTTCAGAC	CCAACCATCATTCGCAGTACCT
Chrng	AGAGGAGGCCCTCACAACTAACGTC	CCAACCTCATCTCCCTGAATGAAC	GTCGCACCATTGCATCTCTATC
Cilp2	ACCTTCTGCTGCAAGGCCTCGG	CGAGAGGCAGGTCAGAATGTG	CCCGTTGTGGAACCAGGAAT
Col1a1	TGGTTCGTGACCGTGACCTTGAGG	CCGGGCCGATGATGCTAAC	GGCTGCGGATGTTCTCAATC
Col1a2	TCTTCCTGGTGAATTCGGTCTCCC	AGTTGGCAAGCCCGGAGAAAG	GACCTCGGCTTCCAATAGGA
Col4a3	CTGCTGCTACTCCTGGCTGCCT	CCTGGTGTTCCTGCTGCTTAC	GCGCAGAGGCATTGTCCTT
ColA11	CCAATCGTCCCTTCTCTGCTAACCG	TCACGGTGGTCAAATCTAGACTTTC	TCTGGCTGAAACGCAACAAG
Cxcl10	CCATATCGATGACGGGCCAGTGA	GGTCCGCTGCAACTGCAT	GGCTCGCAGGGATGATTTCAAG
Erc2	CTGCGGAAGACATTGGAAGAAATGGA	GGCAGGCTAAGGAGCTGTTC	CGGGCATTGAGAGTCTGTTTC
Gadd45a	TGGAAGGATCCTGCCTTAAGTCAACTTA	GGTGACGAACCCACATTCATC	GGCACCCACTGATCCATGTAG
Gnal	ACAACATGGTGATCCGGGAAGATAACA	ACGTGGCGGCCTGTAGTAG	GGTCCAGTGATTCCCGAAGTCT
Gpr165	TGCCTGCCTCCCAAGTTTCCC	TGGCAACACAACAGAGGAATC	GGTGCCCAGGTCAAGGTAT
Kcnb2	CGTCCGTGGCTGCAAAGATCCT	GGACTTGCTGGAGAAACCTAAC	GCAATGGTGGAAAGAACGATGAAC
Kcnj3	TGTGGAAACCACAGGAATGACTTGTCA	AGTTCGAGGTTGTCGTCATCCTG	CCAAAGCACTTCGTCCTCTGTG
Kcnn3	CCAGAGCCAGCTTGTCCATCCTG	GCCTCAGCTTGCCCAACT	AACGCCGTGGGAGAAGAGT
KRT18	CAGCAACTCCATGCAAACTGTGCAGA	CTCAACGATGCCCTGGACTC	CACTCTGCCATCCACGATCTTAC
Krt8	CCGTGAGTTGCAGTCTCAGATCTCA	CGGCAGATCCATGAAGAGGAGAT	GGAGCGGCTGTTGTCCATA
Mlph	TCCCAGTCCTGAAGTGCAGCCAT	GCAAGGGCTTTGGGATGTC	GCAGGCGAGTCCAGTTCAG
Mrpl33	TTGATTCCTAAATGAGAAGCTCGAGGGT	CGTTCCCTCTGAGTAGTGGATTG	GAGGCCATGCTGGAACTTCCT
Mt1	CTGCTGTCCCGTGGGCTGCT	CAAGTGCACCTCCTGCAAGAAG	CACAGCCCTGGGCACATTT
Mt2	CCTCCGATGGATCCTGCTCCTGCG	GACCCCAACTGCTCCTGTG	CTTGCAGGAAGTACATTTGCATTG
Myh3	AATTCCAGAAGATGATGCAGAGGAGGGA	CGTGTGCAGAGGGTTTCTCATG	GGCACGGATGTTGTACTGGAT
Necap1	AGCACCAGCTCCAGTTTCTACAAGCA	TCCGGCTCCTGTCTCAAC	GCTGGATGCAGTGCTGAAGT
Nfe2	ACCCACTGAGACACCCTTGGCC	GGCCCATCCCAACTATACTCTTC	CCACGGACAGCAGGCTTA
Nrk	TGTGCTGCTGACTCATGATGCTGA	CACCGGGACATCAAAGGACAA	GCTCACTTGGGCACTCACT
Nup214	CCACTGTCCCTTCCATGGTGGC	CAGCGGAATGGTGAATGATATGAAG	TGCCATCAGCCAGACAAAC
Rasd2	CAAGCGCCTCCAGAAACAGATCC	GCCGGGAGTCCTTTGATGAG	TCTGCTGCCTCCTTGGTTT
Runx1	CACCGTCATGGCAGGCAACGAT	GTCCCGGATGGCACTCTG	CGCGGTAGCATTTCTCAGTTC
Runx2	AAACCTAGTTTGTTCTCTGATCGCCTCA	GGCACAGACAGAAGCTTGATG	GCGGGACACCTACTCTCATAC
Runx3	ACGCTCACAATCACCGTGTTCACCA	GTGGGCGAGGGAAGAGTTTC	CGGTGGTAGGTAGCCACTTG
Samm50	TGGAAACAACGAAGGCAGTATGGTAC	GACGGGCAGTTACAACACCAT	TGCTCGTCCCAGAAGGTT
Selenot	ATGAAGGCCTGTACTGAAGACAGCA	CAAGAGCAGCGTGACTGACAT	ACGAGCCTGCCAAGAAACATC
Sln	TCACAGTTGTCCTCATCACCGTTC	GGTCTACTCAGGAGCTGTTTATCAA	CACGAGGAGCCACATAAGGA
Sp100	TCTACAGAGCCCTGGAGGAACTGG	TGGTCCCTGTGGACAAAGTG	TCGCACAGTACCGTCATGTC
Transferrin	TCAGAAAGTTCCTCAGCTCAACCAA	GGGCACTAGATTGGATACCTATGAG	CCGCTGCTGTACGAACCAT
Trip12	CTGCACAATTGCCGTCAACAAGCA	GACCAGGAGCAACAACTGAA	CCAGCAGCCACACTCTTTC
Wif1	CAAACAAGACGGGGTAGCAGCATTTGA	CAAGTTGGTTTCCCGTGTCTC	CCTAAGGATGGTGTTGCCTTCAG
Ywhae	AGGCAGCAGAGAACAGCCTCGT	GCCACAGGAAATGACAGGAA	GGTGCGTTGGAGGAAGTTCTG
Zw10	TGTACCACCTGGGAGAAGACTGGC	CCGTGCAGAAGCAGAACATAC	GCGGAAACTTCCATACAACCA
Zzef1	ATTGCGCTTCCTGCATCGCA	GCCTTGGCATTCACTCATCAATG	GGTAGGGAATCACCATGCTAGAGAT
