# Supplementary material for: Age-related gene expression signatures from limb skeletal muscles and the diaphragm in mice and rats reveal common and species-specific changes
Source: Skelet Muscle. 2023 Jul 12;13:11. doi: 10.1186/s13395-023-00321-3 (PMC10337157; doi:10.1186/s13395-023-00321-3)
Supplement: Supplementary file 1 — Additional file 1: Table S1. Number of samples for individual muscles in male rats and male and female mice. Number of samples corresponds to the number of animals. E.g. 12 muscles are collected from 12 animals. Table S2. Fold change and adjusted p values of age-related genes in skeletal muscles of rats and mice. Table S3. Probe and primer sequences used for RT-qPCR in mice. Highlighted genes were used as reference genes. Table S4. Probe and primer sequences used for RT-qPCR in rats. Highlighted genes were used as reference genes. Figure S1. Numbers of age-related genes under a stringent cutoff. Figure S2. Gastrocnemius, tibialis anterior and soleus muscle weights in male and female C57Bl6J mice (A, B) and male Sprague Dawley rats (C). Figure S3. Numbers of age-related genes in rat muscles, using lower animal numbers. Figure S4. Numbers of linear and logistic age-related genes in diaphragm, gastrocnemius, soleus and tibialis anterior muscles from female mice. Figure S5. Under stricter examination, rat muscles still enrich for more age-related up-regulated pathways. Figure S6. Age-related genes in male rats and male mice that are associated with immune (A) and mitochondrial (B) pathways. Figure S7. Pathways enriched by age-related genes that were shared between male and female mice. Figure S8. Under stricter examination, rat muscles still enrich for more age-related down-regulated pathways. Figure S9. Transcription factors (TFs) associated with pathways enriched by age-related genes. Figure S10. RT-qPCR validation of top five up- and down-regulated genes in skeletal muscles from male (A and B) and female (C and D) mice. Figure S11. RT-qPCR validation of top five up- and down-regulated genes in skeletal muscles from rats. Figure S12. RT-qPCR validation of transcription factors identified in mice (selected from Figure S9A). Figure S13. RT-qPCR validation of transcription factors identified in rats (selected from Figure S9B). [file 13395_2023_321_MOESM1_ESM.zip › Table_S4 Rat Primers for RT_qPCR.xlsx]

## Sheet: Sheet1
Table S4. Probe and primer sequences used for RT-qPCR in rats. Highlighted genes were used as reference genes.
Gene	Probe Sequence (5' to 3')	Forward Primer (5' to 3')	Reverse Primer (5' to 3')
Adamts19	CCGTCAGACGCTTCCTGCTTTTACA	TTGACCCTCGCCCTCCTATG	CCTCCACAGGTGCTGAAAGAG
Adarb2	TCAGCATACTGTCAACCTTCCTCGC	GAGAAGGTCCAAGAGGAAAGACA	GTGGTGCCAGGACTTAGGTA
Bcl3	TGGTGCAACTGCTCCTGCTGC	TGTGGAGAACAACAGCCTGAAC	CCGAGCTGCCAGAGTACATC
Bdh1	CTGCCACCAGCCTCTATAGCCC	TGGAGCCTGGCAACTTCATAG	GCAGCTCATCCCACATCTTC
Cacng7	TCAGTCTCTTCCTTGTGTTCACCGC	CACGGCTACACCCTTCCCTAT	GGCCGATGTTGCTGATGAC
Cdkn1a	ACTTCGCCACTGAGACGCCACT	CCCGAGAACGGTGGAACTTTG	AACACGCTCCCAGACGTAGT
Cebpa	TAAGAACAGCAACGAGTACCGGGTACG	CGGGCAAGGCCAAGAAGT	CCGCGATGTTGTTGCGTTC
Chac1	TGGTGGACATCAGCATGCAGTAC	CAAGGAGTGTCCGGTGGATA	CCATGCCTTCTCAGCTTTCTC
Chrng	CCCTTCGATTGGCAGAACTGCTCC	CTGCTCCATCTCTGTCACCTA	TCGCTGGTGCTGTAAGTC
Cish	ATTACAGCCAGTGAGGCCCGGCAG	CCGGGAATCTGGTTGGTACTG	CCCTCCGGCATCTTCTGTA
Col1a1	CCCAGAAGAATATGTATCACCAGACGCA	GGCGAGTGCTGTCCTTTCTG	TCCCTCGACTCCTATGACTTC
Col5a3	CCTGGACGCTGGCTGCAGAAC	TCCTGGCCTCCCTACAACT	CACACCCAAGGTTTCCAATACATC
Cwc25	CTGGCACCCGCAGACCCTTC	GGAGACCTGAACCTGAAGAAGAG	GCTCCGCCTTCCACACTT
Espl1	CAGTGGCCCAGCTCCTGATGAA	CTGCTGGAAGCTGTGGAAGAAAG	TGGCCCATCCATACTGCTGTT
Esrra	CTGTACGCCATGCCTGACCCA	GCTGGTGGTTGAACCTGAGAAG	CACAGCAGGGAGGTGTCCAT
Gan	CTGGATTCCAGCTACCTGCGGGAG	TCGGCACTGTGGGTTTCAG	GTTGCTGCACTCCTTGACA
G0s2	ATGACGCAGAAGTCCCGAGGGAA	TGATCCCTCTGGCTAAGGA	CCAGCACGTACAGCTTCACTA
Ikzf1	ACAAATGTGGATATTGTGGCCGGAGC	GGACGCACTCCGTTGGTAAG	TGTGGCATCGCTCTTTATGTTC
Irf8	ACAACCAGGAAGTGGACGCTTCA	CACGCAGGCAAGCAAGACT	GGCTGGCTCAGCTTTGTCT
Klk1	TTCCCTCACCCTGACTACAAACCA	AGCACCGGCTTGTCAGTCAAAG	TCGGGTGTGGTTCCTCAT
Krt18	AGCTGAGACGCACCCTCCAGAC	GACGCTGAGACCACACTCTTG	CGAGTCCAGGTCAATCTCCAA
Lmo2	CTGGAGTGTTTCAAGTGCGCTGC	TGCGCGTGAAAGACAAAGTG	TCGGAGTTGATGAGAAGGTATCTG
Med23	TTGTGAACAACTCGGGAGCCATC	TGGCCGTTGCAGTCTTCTG	CAGGGTCCAGTTTCCATGAGTTAC
Mt1	TCGCTTACACCGTTGCTCCAGA	CAGCCCGACTGCCTTCTTG	TTGCAGGAGGTGCATTTGC
Mt2A	ATCCTGCTCCTGCGCTGGCTC	CTGCTCCTGTGCCACAGAT	CAGGAGGTGCATTTGCATTGTTT
Mtmr4	CCTTTGCCTACCATGCCTGGTGC	CCAAGCCCGAGGATCTCTTTG	GGCTGACACAGGTGGGTAT
Myo3b	TCAACTTACAAGCACACGGCTACGG	AGCTCGTTGACTTTGGTGTCTCT	GGTCCCAACCGATGTGTTTC
Nfyb	ACTCAGCGAGGAGCTCACGGAA	GGCCGTGTCTGCTACAGATG	CAGCCGGTAACTGGTTAGTGA
Pbx3	AGGCGCAAGCAAAGAAACATGCTC	CACCGACCAGAGCTTGGA	AAGAGCGCCGGTTTCATTC
Prrt4	CCAAGCCCATTGGATTCAGTGGC	CCACTCCTGGAAAGGAAGTTCTC	GCACTGGTGTGGTCTTGATTG
Rgs17	TGCCCAGCTTCAGATCTACACCC	CCAGCCCTCACATGTACGAAG	GCTGGCAGTACTTTCGACAAAG
Runx1	CCACCGCGGCCATGAAGAACC	TCGGCGGAGCTGAGAAAC	TCCGACCGACAAACCTGAG
Runx3	CGAGCTGCGCAACGCTTCCG	CGGGCAATGACGAGAATTACTCC	ACCGGGCCACTTGGTTCTTC
Scn5a	TGGACGTCTACCTCAATGACCCA	GACGGCCTAGTCTGGAACTC	TCCGTGGTGCCATTCTTGAG
Slc26a9	AGCTGCGTACTCCCTCTCCCTC	CCCGCTACGTGGTAGACA	CGCGGTCCTTCTTCTCAAAC
Slc51a	CAGGTCCCAAGTGATGAACTGTCACA	GCTTGCTCACCTCCCTATTCT	GCGTGTCAGCACTGTCAAC
Spi1	TCCAGTTCTCGTCCAAGCACAAGG	GGGTGGACAAGGACAAAGGTA	TTGCGGTTTCCCTTCTGGAT
Stat3	AGTACGTGCAGAAGACACTGACCGA	GCAGGGCTCTTGTCAGCAAT	CCTCCGATGCACGCTATCTG
Tfrc	AGCCATTGTCATACACCCGGTTTAGC	CAAGCCAGATCAGCATTCTCTAAC	GCCAGTTTCATCTCCACATGAC
Th	ACCTGGAAGGAGGTATATGTCACGC	ACACAGCGGAAGAGATTGC	GCAGGCATGGGTAGCATAGAG
Tmem158	ACGCTGGTGGCCTGCTTCATGA	AACCGCAAGCCCATCGAGT	ACGCTCCACACCACGATGAC
Tmem171	TGTGTTTCTTTGTGGTGGCCCATG	CCCTTGATTGTGCTCGTAGGAT	TCTCGGCTTGAACTCAGGTT
Ubxn10	CCTCAATAGGTACCCAGTCCTCCCG	CGCCCATAAGGACAGCTTCATC	CCGAGCTCCTCCTGTTGATG
